# Supplementary material for: Network Based Consensus Gene Signatures for Biomarker Discovery in Breast Cancer
Source: PLoS One. 2011 Oct 25;6(10):e25364. doi: 10.1371/journal.pone.0025364 (PMC3201953; doi:10.1371/journal.pone.0025364)
Supplement: Table S1 — Consensus signature. (XLS) [file pone.0025364.s004.xls]

## Sheet: Sheet1
entrez	symbol	cancer.gene	breast.cancer.gene	drug.target	KEGG.pathways
4609	MYC	FunDO			MAPK signaling pathway, ErbB signaling pathway, Cell cycle, Wnt signaling pathway, TGF-beta signaling pathway, Jak-STAT signaling pathway, Pathways in cancer, Colorectal cancer, Endometrial cancer, Thyroid cancer, Bladder cancer, Chronic myeloid leukemia, Acute myeloid leukemia, Small cell lung cancer
6678	SPARC	FunDO
5327	PLAT				Complement and coagulation cascades
7852	CXCR4				Cytokine-cytokine receptor interaction, Chemokine signaling pathway, Endocytosis, Axon guidance, Leukocyte transendothelial migration, Intestinal immune network for IgA production
2237	FEN1				DNA replication, Base excision repair, Non-homologous end-joining
1017	CDK2			yes	Cell cycle, Oocyte meiosis, p53 signaling pathway, Progesterone-mediated oocyte maturation, Pathways in cancer, Prostate cancer, Small cell lung cancer
2947	GSTM3				Glutathione metabolism, Metabolism of xenobiotics by cytochrome P450, Drug metabolism - cytochrome P450
1915	EEF1A1				RNA transport
1956	EGFR	FunDO		yes	MAPK signaling pathway, ErbB signaling pathway, Calcium signaling pathway, Cytokine-cytokine receptor interaction, Endocytosis, Dorso-ventral axis formation, Focal adhesion, Adherens junction, Gap junction, Regulation of actin cytoskeleton, GnRH signaling pathway, Epithelial cell signaling in Helicobacter pylori infection, Hepatitis C, Pathways in cancer, Pancreatic cancer, Endometrial cancer, Gl…
8368	HIST1H4L				Systemic lupus erythematosus
6472	SHMT2				Glycine, serine and threonine metabolism, Cyanoamino acid metabolism, One carbon pool by folate, Metabolic pathways
10376	TUBA1B		FunDO	yes	Phagosome, Gap junction, Pathogenic Escherichia coli infection
3983	ABLIM1				Axon guidance
29127	RACGAP1		FunDO
163	AP2B1				Endocytosis, Huntington's disease
8361	HIST1H4F				Systemic lupus erythematosus
1058	CENPA
9833	MELK	FunDO
1633	DCK	FunDO			Purine metabolism, Pyrimidine metabolism, Metabolic pathways
5170	PDPK1				PPAR signaling pathway, mTOR signaling pathway, Focal adhesion, Insulin signaling pathway, Aldosterone-regulated sodium reabsorption, Endometrial cancer, Prostate cancer, Non-small cell lung cancer
9088	PKMYT1				Cell cycle, Oocyte meiosis, Progesterone-mediated oocyte maturation
6790	AURKA				Oocyte meiosis
9212	AURKB	FunDO
7155	TOP2B			yes
6595	SMARCA2
11198	SUPT16H
7494	XBP1		FunDO		Protein processing in endoplasmic reticulum
2353	FOS				MAPK signaling pathway, Osteoclast differentiation, Toll-like receptor signaling pathway, T cell receptor signaling pathway, B cell receptor signaling pathway, Leishmaniasis, Chagas disease (American trypanosomiasis), Pathways in cancer, Colorectal cancer, Rheumatoid arthritis
4605	MYBL2	FunDO
1874	E2F4		FunDO		Cell cycle, TGF-beta signaling pathway
286826	LIN9
890	CCNA2	FunDO			Cell cycle, Progesterone-mediated oocyte maturation
9261	MAPKAPK2		FunDO		MAPK signaling pathway, VEGF signaling pathway, Neurotrophin signaling pathway
1869	E2F1	FunDO			Cell cycle, Pathways in cancer, Pancreatic cancer, Glioma, Prostate cancer, Melanoma, Bladder cancer, Chronic myeloid leukemia, Small cell lung cancer, Non-small cell lung cancer
3481	IGF2	FunDO
3488	IGFBP5	FunDO
3883	KRT33A
991	CDC20				Cell cycle, Oocyte meiosis, Ubiquitin mediated proteolysis
6915	TBXA2R				Calcium signaling pathway, Neuroactive ligand-receptor interaction
4831	NME2				Purine metabolism, Pyrimidine metabolism, Metabolic pathways
23594	ORC6				Cell cycle
23595	ORC3				Cell cycle
8318	CDC45				Cell cycle
5610	EIF2AK2				Protein processing in endoplasmic reticulum, Hepatitis C
5501	PPP1CC				Oocyte meiosis, Vascular smooth muscle contraction, Focal adhesion, Long-term potentiation, Regulation of actin cytoskeleton, Insulin signaling pathway
5909	RAP1GAP
2781	GNAZ				Long-term depression
5688	PSMA7				Proteasome
5701	PSMC2				Proteasome
5719	PSMD13				Proteasome
5718	PSMD12				Proteasome
51377	UCHL5
2000	ELF4
861	RUNX1				Pathways in cancer, Chronic myeloid leukemia, Acute myeloid leukemia
4099	MAG				Cell adhesion molecules (CAMs)
1280	COL2A1				Focal adhesion, ECM-receptor interaction, Protein digestion and absorption, Amoebiasis
1032	CDKN2D				Cell cycle
79735	TBC1D17
10024	TROAP
705	BYSL
5045	FURIN		FunDO
8741	TNFSF13				Cytokine-cytokine receptor interaction, Intestinal immune network for IgA production, Rheumatoid arthritis
5529	PPP2R5E				mRNA surveillance pathway, Oocyte meiosis, Wnt signaling pathway
4001	LMNB1
1063	CENPF		FunDO
4956	ODF1
10615	SPAG5
11030	RBPMS
9319	TRIP13
2539	G6PD				Pentose phosphate pathway, Glutathione metabolism, Metabolic pathways
7296	TXNRD1				Pyrimidine metabolism, Selenocompound metabolism
899	CCNF
891	CCNB1	FunDO			Cell cycle, Oocyte meiosis, p53 signaling pathway, Progesterone-mediated oocyte maturation
6900	CNTN2				Cell adhesion molecules (CAMs)
90627	STARD13
5699	PSMB10				Proteasome
11065	UBE2C	FunDO			Ubiquitin mediated proteolysis
6015	RING1
11335	CBX3
10403	NDC80	FunDO
79980	DSN1
11130	ZWINT
83737	ITCH				Ubiquitin mediated proteolysis, Endocytosis
1894	ECT2	FunDO
5347	PLK1	FunDO			Cell cycle, Oocyte meiosis, Progesterone-mediated oocyte maturation
7043	TGFB3				MAPK signaling pathway, Cytokine-cytokine receptor interaction, Cell cycle, Endocytosis, TGF-beta signaling pathway, Leishmaniasis, Chagas disease (American trypanosomiasis), Malaria, Toxoplasmosis, Amoebiasis, Pathways in cancer, Colorectal cancer, Renal cell carcinoma, Pancreatic cancer, Chronic myeloid leukemia, Rheumatoid arthritis, Hypertrophic cardiomyopathy (HCM), Dilated cardiomyopathy
4054	LTBP3
1284	COL4A2				Focal adhesion, ECM-receptor interaction, Protein digestion and absorption, Amoebiasis, Pathways in cancer, Small cell lung cancer
51560	RAB6B
10112	KIF20A
8659	ALDH4A1				Alanine, aspartate and glutamate metabolism, Arginine and proline metabolism, Metabolic pathways
6241	RRM2	FunDO			Purine metabolism, Pyrimidine metabolism, Glutathione metabolism, Metabolic pathways, p53 signaling pathway
5984	RFC4				DNA replication, Nucleotide excision repair, Mismatch repair
79075	DSCC1
7272	TTK				Cell cycle
10579	TACC2	FunDO
7112	TMPO	FunDO
10051	SMC4
4141	MARS				Selenocompound metabolism, Aminoacyl-tRNA biosynthesis
7153	TOP2A			yes
22948	CCT5
842	CASP9		FunDO	yes	p53 signaling pathway, Apoptosis, VEGF signaling pathway, Alzheimer's disease, Parkinson's disease, Amyotrophic lateral sclerosis (ALS), Huntington's disease, Toxoplasmosis, Pathways in cancer, Colorectal cancer, Pancreatic cancer, Endometrial cancer, Prostate cancer, Small cell lung cancer, Non-small cell lung cancer, Viral myocarditis
824	CAPN2		FunDO		Protein processing in endoplasmic reticulum, Apoptosis, Focal adhesion, Alzheimer's disease
2885	GRB2				MAPK signaling pathway, ErbB signaling pathway, Chemokine signaling pathway, Dorso-ventral axis formation, Osteoclast differentiation, Focal adhesion, Gap junction, Jak-STAT signaling pathway, Natural killer cell mediated cytotoxicity, T cell receptor signaling pathway, B cell receptor signaling pathway, Fc epsilon RI signaling pathway, Neurotrophin signaling pathway, Insulin signaling pathway, G…
2335	FN1				Focal adhesion, ECM-receptor interaction, Regulation of actin cytoskeleton, Bacterial invasion of epithelial cells, Amoebiasis, Pathways in cancer, Small cell lung cancer
5591	PRKDC				Non-homologous end-joining, Cell cycle
3002	GZMB				Natural killer cell mediated cytotoxicity, Type I diabetes mellitus, Autoimmune thyroid disease, Allograft rejection, Graft-versus-host disease
5757	PTMA
4485	MST1		FunDO
3689	ITGB2				Phagosome, Cell adhesion molecules (CAMs), Natural killer cell mediated cytotoxicity, Leukocyte transendothelial migration, Regulation of actin cytoskeleton, Leishmaniasis, Malaria, Amoebiasis, Staphylococcus aureus infection, Rheumatoid arthritis, Viral myocarditis
4486	MST1R	FunDO
207	AKT1	FunDO			MAPK signaling pathway, ErbB signaling pathway, Chemokine signaling pathway, mTOR signaling pathway, Apoptosis, VEGF signaling pathway, Osteoclast differentiation, Focal adhesion, Tight junction, Toll-like receptor signaling pathway, Jak-STAT signaling pathway, T cell receptor signaling pathway, B cell receptor signaling pathway, Fc epsilon RI signaling pathway, Fc gamma R-mediated phagocytosis, …
86	ACTL6A
2625	GATA3		FunDO
6886	TAL1
54892	NCAPG2
5371	PML		FunDO		Ubiquitin mediated proteolysis, Endocytosis, Pathways in cancer, Acute myeloid leukemia
6667	SP1	FunDO			TGF-beta signaling pathway, Huntington's disease
5600	MAPK11				MAPK signaling pathway, VEGF signaling pathway, Osteoclast differentiation, Toll-like receptor signaling pathway, NOD-like receptor signaling pathway, RIG-I-like receptor signaling pathway, T cell receptor signaling pathway, Fc epsilon RI signaling pathway, Leukocyte transendothelial migration, Neurotrophin signaling pathway, GnRH signaling pathway, Progesterone-mediated oocyte maturation, Amyotr…
1387	CREBBP				Cell cycle, Wnt signaling pathway, Notch signaling pathway, TGF-beta signaling pathway, Adherens junction, Jak-STAT signaling pathway, Long-term potentiation, Melanogenesis, Huntington's disease, Pathways in cancer, Renal cell carcinoma, Prostate cancer
25788	RAD54B				Homologous recombination
5888	RAD51	FunDO			Homologous recombination, Pathways in cancer, Pancreatic cancer
7329	UBE2I				RNA transport, Ubiquitin mediated proteolysis
2033	EP300		FunDO		Cell cycle, Wnt signaling pathway, Notch signaling pathway, TGF-beta signaling pathway, Adherens junction, Jak-STAT signaling pathway, Long-term potentiation, Melanogenesis, Huntington's disease, Pathways in cancer, Renal cell carcinoma, Prostate cancer
1382	CRABP2
896	CCND3	FunDO			Cell cycle, p53 signaling pathway, Wnt signaling pathway, Focal adhesion, Jak-STAT signaling pathway
55388	MCM10
7448	VTN		FunDO		Focal adhesion, ECM-receptor interaction
5478	PPIA
6124	RPL4				Ribosome
71	ACTG1				Phagosome, Focal adhesion, Adherens junction, Tight junction, Leukocyte transendothelial migration, Regulation of actin cytoskeleton, Bacterial invasion of epithelial cells, Vibrio cholerae infection, Pathogenic Escherichia coli infection, Shigellosis, Hypertrophic cardiomyopathy (HCM), Arrhythmogenic right ventricular cardiomyopathy (ARVC), Dilated cardiomyopathy, Viral myocarditis
1759	DNM1				Endocytosis, Fc gamma R-mediated phagocytosis, Bacterial invasion of epithelial cells
351	APP				Alzheimer's disease
7532	YWHAG				Cell cycle, Oocyte meiosis, Neurotrophin signaling pathway
8817	FGF18				MAPK signaling pathway, Regulation of actin cytoskeleton, Pathways in cancer, Melanoma
5566	PRKACA				MAPK signaling pathway, Calcium signaling pathway, Chemokine signaling pathway, Oocyte meiosis, Apoptosis, Vascular smooth muscle contraction, Wnt signaling pathway, Hedgehog signaling pathway, Gap junction, Long-term potentiation, Olfactory transduction, Taste transduction, Insulin signaling pathway, GnRH signaling pathway, Progesterone-mediated oocyte maturation, Melanogenesis, Vasopressin-regu…
7277	TUBA4A	FunDO	FunDO	yes	Phagosome, Gap junction, Pathogenic Escherichia coli infection
4210	MEFV				NOD-like receptor signaling pathway
26121	PRPF31				Spliceosome
2175	FANCA		FunDO
7178	TPT1
40	ACCN1				Taste transduction
2040	STOM
149076	ZNF362
4598	MVK				Terpenoid backbone biosynthesis, Metabolic pathways, Peroxisome
2130	EWSR1	FunDO
6631	SNRPC				Spliceosome
5564	PRKAB1				Insulin signaling pathway, Adipocytokine signaling pathway, Hypertrophic cardiomyopathy (HCM)
9641	IKBKE		FunDO		Toll-like receptor signaling pathway, RIG-I-like receptor signaling pathway, Cytosolic DNA-sensing pathway, Hepatitis C
7189	TRAF6				MAPK signaling pathway, Ubiquitin mediated proteolysis, Endocytosis, Osteoclast differentiation, Toll-like receptor signaling pathway, NOD-like receptor signaling pathway, RIG-I-like receptor signaling pathway, Neurotrophin signaling pathway, Leishmaniasis, Chagas disease (American trypanosomiasis), Toxoplasmosis, Hepatitis C, Pathways in cancer, Small cell lung cancer
6904	TBCD
81624	DIAPH3				Regulation of actin cytoskeleton
4093	SMAD9				TGF-beta signaling pathway
1805	DPT
1634	DCN				TGF-beta signaling pathway
8840	WISP1	FunDO
4359	MPZ				Cell adhesion molecules (CAMs)
54984	PINX1
51373	MRPS17
3320	HSP90AA1	FunDO		yes	Protein processing in endoplasmic reticulum, Antigen processing and presentation, NOD-like receptor signaling pathway, Progesterone-mediated oocyte maturation, Pathways in cancer, Prostate cancer
5315	PKM2	FunDO			Glycolysis / Gluconeogenesis, Purine metabolism, Pyruvate metabolism, Metabolic pathways, Type II diabetes mellitus
3184	HNRNPD
6637	SNRPG				Spliceosome
6636	SNRPF				Spliceosome
5440	POLR2K				Purine metabolism, Pyrimidine metabolism, Metabolic pathways, RNA polymerase, Huntington's disease
983	CDK1				Cell cycle, Oocyte meiosis, p53 signaling pathway, Gap junction, Progesterone-mediated oocyte maturation
5284	PIGR				Intestinal immune network for IgA production
6352	CCL5				Cytokine-cytokine receptor interaction, Chemokine signaling pathway, Toll-like receptor signaling pathway, NOD-like receptor signaling pathway, Cytosolic DNA-sensing pathway, Prion diseases, Epithelial cell signaling in Helicobacter pylori infection, Chagas disease (American trypanosomiasis), Rheumatoid arthritis
6310	ATXN1
7881	KCNAB1
1739	DLG1				T cell receptor signaling pathway
23303	KIF13B
7027	TFDP1				Cell cycle, TGF-beta signaling pathway
51514	DTL
2146	EZH2	FunDO
80349	WDR61				RNA degradation
5576	PRKAR2A				Apoptosis, Insulin signaling pathway
7157	TP53				MAPK signaling pathway, Cell cycle, p53 signaling pathway, Apoptosis, Wnt signaling pathway, Neurotrophin signaling pathway, Amyotrophic lateral sclerosis (ALS), Huntington's disease, Hepatitis C, Pathways in cancer, Colorectal cancer, Pancreatic cancer, Endometrial cancer, Glioma, Prostate cancer, Thyroid cancer, Basal cell carcinoma, Melanoma, Bladder cancer, Chronic myeloid leukemia, Small cel…
11339	OIP5
5894	RAF1	FunDO		yes	MAPK signaling pathway, ErbB signaling pathway, Chemokine signaling pathway, Vascular smooth muscle contraction, VEGF signaling pathway, Focal adhesion, Gap junction, Natural killer cell mediated cytotoxicity, T cell receptor signaling pathway, B cell receptor signaling pathway, Fc epsilon RI signaling pathway, Fc gamma R-mediated phagocytosis, Long-term potentiation, Neurotrophin signaling pathw…
10256	CNKSR1
10212	DDX39A	FunDO
672	BRCA1	FunDO			Ubiquitin mediated proteolysis
55596	ZCCHC8
23365	ARHGEF12				Vascular smooth muscle contraction, Axon guidance, Regulation of actin cytoskeleton
8473	OGT				Other types of O-glycan biosynthesis
6711	SPTBN1
7431	VIM		FunDO
3856	KRT8		FunDO
2064	ERBB2	FunDO		yes	ErbB signaling pathway, Calcium signaling pathway, Focal adhesion, Adherens junction, Pathways in cancer, Pancreatic cancer, Endometrial cancer, Prostate cancer, Bladder cancer, Non-small cell lung cancer
6520	SLC3A2	FunDO			Protein digestion and absorption
857	CAV1	FunDO			Endocytosis, Focal adhesion, Bacterial invasion of epithelial cells, Viral myocarditis
8500	PPFIA1
10289	EIF1B				RNA transport
23095	KIF1B
1081	CGA		FunDO		Neuroactive ligand-receptor interaction, GnRH signaling pathway, Autoimmune thyroid disease
3683	ITGAL				Cell adhesion molecules (CAMs), Natural killer cell mediated cytotoxicity, Leukocyte transendothelial migration, Regulation of actin cytoskeleton, Malaria, Staphylococcus aureus infection, Rheumatoid arthritis, Viral myocarditis
10048	RANBP9
4619	MYH1				Tight junction, Viral myocarditis
4137	MAPT				MAPK signaling pathway, Alzheimer's disease
1457	CSNK2A1		FunDO		Ribosome biogenesis in eukaryotes, Wnt signaling pathway, Adherens junction, Tight junction
5211	PFKL				Glycolysis / Gluconeogenesis, Pentose phosphate pathway, Fructose and mannose metabolism, Galactose metabolism, Metabolic pathways
7534	YWHAZ				Cell cycle, Oocyte meiosis, Neurotrophin signaling pathway, Pathogenic Escherichia coli infection
