# Supplementary material for: Network Based Consensus Gene Signatures for Biomarker Discovery in Breast Cancer
Source: PLoS One. 2011 Oct 25;6(10):e25364. doi: 10.1371/journal.pone.0025364 (PMC3201953; doi:10.1371/journal.pone.0025364)
Supplement: Table S2 — Results of FunDO analysis. (XLS) [file pone.0025364.s005.xls]

## Sheet: consensus signature
	DO Term	Number of Genes in List	% of Disease Gene List	Fold Enrichment	p-value	Bonferroni corrected p-value
1	Cancer	36	4.89	9.6944	7.869e-25	7.554e-23
2	Breast cancer	21	4.86	9.6346	8.815e-15	8.462e-13
3	Rheumatoid arthritis	13	4.85	9.614	1.332e-09	1.278e-07
4	Oral cancer	7	12.96	25.6922	1.087e-08	1.044e-06
5	Enteritis	7	8.43	16.7154	2.252e-07	2.162e-05
6	Pancreas cancer	7	7.53	14.9181	4.925e-07	4.728e-05
7	Ulcerative colitis	7	7.45	14.7594	5.299e-07	5.087e-05
8	Rheumatism	4	22.22	44.0438	1.821e-06	0.0001749
9	Prostate cancer	11	2.99	5.9244	3.103e-06	0.0002979
10	Rabies	6	7.41	14.6813	3.629e-06	0.0003484
11	Herpes	5	10.2	20.2242	4.955e-06	0.0004757
12	Pulmonary fibrosis	4	14.29	28.3139	1.171e-05	0.001125
13	Adenovirus infection	5	8.47	16.7964	1.249e-05	0.001199
14	Schizophrenia	7	4.05	8.0195	3.012e-05	0.002892
15	Yersinia infection	5	7.04	13.9575	3.092e-05	0.002968
16	Leukemia	9	2.86	5.6628	3.527e-05	0.003386
17	Leukoencephalopathy	4	10.81	21.4267	3.647e-05	0.003501
18	Alzheimer's disease	7	3.63	7.1885	6.029e-05	0.005788
19	Charcot-Marie-Tooth disease	3	15.79	31.2943	0.0001155	0.01109
20	Neuroblastoma	4	7.55	14.9583	0.0001518	0.01457
21	Gallbaldder cancer	2	40	79.2788	0.0002508	0.02408
22	Infection	5	4.35	8.6173	0.0003047	0.02925
23	Abortion	4	6.25	12.3873	0.0003154	0.03028
24	Prion disease	2	33.33	66.0657	0.0003749	0.03599
25	Vitamin D deficiency	2	33.33	66.0657	0.0003749	0.03599
26	Amyloidosis	3	10.71	21.2354	0.0003777	0.03626
27	Embryoma	7	2.66	5.2752	0.0004032	0.03871
28	Malignant glioma	3	10	19.8197	0.0004647	0.04461
29	"Skin disease, Genetic"	3	9.68	19.1804	0.0005126	0.04921
70	Primary tumor	2	6.25	12.3873	0.01137	1

## Sheet: majority signature
	DO Term	Number of Genes in List	% of Disease Gene List	Fold Enrichment	p-value	Bonferroni corrected p-value

## Sheet: Signature1
	DO Term	Number of Genes in List	% of Disease Gene List	Fold Enrichment	p-value	Bonferroni corrected p-value
1	Helicobacter infection	3	15	215.539	3.414e-07	8.193e-06
2	Oral cancer	3	5.56	79.8294	7.311e-06	0.0001755
3	Cancer	6	0.82	11.7141	9.812e-06	0.0002355
4	Dental plaque	3	4.84	69.5288	1.111e-05	0.0002665
5	Stroke	3	3.85	55.2665	2.217e-05	0.0005321
6	Ovarian disease	2	11.11	159.659	7.096e-05	0.001703
7	Emphysema	2	8.33	119.744	0.0001277	0.003064
8	Endometriosis	3	2.07	29.7296	0.0001406	0.003374
9	Lupus vulgaris	2	7.14	102.638	0.0001746	0.00419
10	Obesity	3	1.76	25.3576	0.0002246	0.005391
11	Skin disease	2	5.88	84.5252	0.0002584	0.006202
12	Glaucoma	2	5.56	79.8294	0.00029	0.006959
13	Atherosclerosis	3	1.46	21.0282	0.0003887	0.009329
14	Cystic fibrosis	2	4.08	58.6501	0.0005382	0.01292
15	Behcet syndrome	2	4.08	58.6501	0.0005382	0.01292
16	Arthritis	2	3.08	44.2132	0.0009454	0.02269
17	Systemic infection	2	2.63	37.8139	0.001289	0.03094
18	Chronic obstructive airway disease	2	2.5	35.9232	0.001427	0.03425
19	Heart failure	2	2.25	32.2905	0.001762	0.04228

## Sheet: Signature2
	DO Term	Number of Genes in List	% of Disease Gene List	Fold Enrichment	p-value	Bonferroni corrected p-value
1	Cancer	8	1.09	20.8251	1.991e-09	5.575e-08
2	Oral cancer	4	7.41	141.919	1.705e-08	4.773e-07
3	Rheumatoid arthritis	5	1.87	35.7445	2.356e-07	6.596e-06
4	Pulmonary fibrosis	3	10.71	205.275	3.981e-07	1.115e-05
5	Yersinia infection	3	4.23	80.9537	6.845e-06	0.0001917
6	Pre-Eclampsia	3	4.17	79.8294	7.141e-06	0.0001999
7	Synovitis	2	25	478.976	7.251e-06	0.000203
8	Pancreas cancer	3	3.23	61.8034	1.543e-05	0.000432
9	Choriocarcinoma	2	16.67	319.317	1.707e-05	0.000478
10	Atopic rhinitis	2	13.33	255.454	2.713e-05	0.0007597
11	Drug abuse	3	2.63	50.4185	2.839e-05	0.0007949
12	Diabetes mellitus	4	1.1	21.1702	3.418e-05	0.000957
13	Endometriosis	3	2.07	39.6394	5.814e-05	0.001628
14	Asthma	3	1.99	38.0643	6.558e-05	0.001836
15	Schizophrenia	3	1.73	33.2238	9.815e-05	0.002748
16	Liver disease	2	4.76	91.2336	0.0002206	0.006177
17	Periodontitis	2	4.65	89.1118	0.0002313	0.006476
18	Testicular dysfunction	2	4.08	78.2002	0.0003006	0.008418
19	Adenovirus infection	2	3.39	64.9459	0.000436	0.01221
20	Bladder cancer	2	3.33	63.8635	0.0004509	0.01263
21	Leukemia	3	0.95	18.2467	0.0005694	0.01594
22	Stroke	2	2.56	49.1258	0.0007608	0.0213
23	Ulcerative colitis	2	2.13	40.7639	0.001102	0.03085
24	Breast cancer	3	0.69	13.3049	0.001416	0.03965

## Sheet: Signature3
	DO Term	Number of Genes in List	% of Disease Gene List	Fold Enrichment	p-value	Bonferroni corrected p-value
1	Breast cancer	11	2.55	7.1144	5.016e-07	2.558e-05
2	Alzheimer's disease	8	4.15	11.5815	5.226e-07	2.665e-05
3	Malignant glioma	3	10	27.9403	0.0001698	0.00866
4	Sella turcica tumor	2	28.57	79.8294	0.000264	0.01346
5	Testicular tumor	2	25	69.8507	0.0003512	0.01791
6	Acromegaly	2	22.22	62.0895	0.0004505	0.02297
7	Colon cancer	6	2.11	5.9029	0.0005795	0.02955
8	Cushing syndrome	2	18.18	50.8005	0.000685	0.03493
9	Drug abuse	4	3.51	9.8036	0.000774	0.03947
10	Pituitary tumor	2	15.38	42.985	0.0009669	0.04931
11	Cancer	5	0.68	1.8981	0.1253	1

## Sheet: Signature4
	DO Term	Number of Genes in List	% of Disease Gene List	Fold Enrichment	p-value	Bonferroni corrected p-value
1	Cancer	9	1.22	8.3388	1.213e-06	9.708e-06
2	Primary tumor	2	6.25	42.6208	0.001019	0.008154
3	Oral cancer	2	3.7	25.2567	0.00288	0.02304
4	Arthritis	2	3.08	20.9825	0.004144	0.03315

## Sheet: Signature5
	DO Term	Number of Genes in List	% of Disease Gene List	Fold Enrichment	p-value	Bonferroni corrected p-value
1	Cancer	36	4.89	8.9453	1.394e-23	4.881e-22
2	Lung cancer	8	3.9	7.1369	1.885e-05	0.0006598
3	Barrett's esophagus	3	10	18.2882	0.0005871	0.02055
4	Primary tumor	3	9.38	17.1452	0.0007115	0.0249
5	Breast cancer	7	1.62	2.9634	0.01005	0.3517

## Sheet: Signature6
	DO Term	Number of Genes in List	% of Disease Gene List	Fold Enrichment	p-value	Bonferroni corrected p-value
1	Neurodegenerative disorder	2	5.41	28.9975	0.002189	0.03502
2	Breast cancer	4	0.93	4.9672	0.00875	0.14
3	Cancer	4	0.54	2.9155	0.04881	0.7809
