# Supplementary material for: Network Based Consensus Gene Signatures for Biomarker Discovery in Breast Cancer
Source: PLoS One. 2011 Oct 25;6(10):e25364. doi: 10.1371/journal.pone.0025364 (PMC3201953; doi:10.1371/journal.pone.0025364)
Supplement: Table S3 — Results of KEGG analysis. (XLS) [file pone.0025364.s006.xls]

## Sheet: Consensus signature
	KEGGID	Pvalue	OddsRatio	ExpCount	Count	Size	Term
1	04110	4.63238317364812e-14	13.0685	2.69428	24	128	Cell cycle
2	05215	1.19819786897763e-05	8.76991	1.87337	13	89	Prostate cancer
3	05200	0.000202761	3.86255	6.88304	22	327	Pathways in cancer
4	05213	0.000202761	10.4178	1.09455	9	52	Endometrial cancer
5	05223	0.000216363	9.9513	1.13665	9	54	Non-small cell lung cancer
6	04914	0.000216363	7.28936	1.83127	11	87	Progesterone-mediated oocyte maturation
7	04114	0.000443023	5.95063	2.39959	12	114	Oocyte meiosis
8	05212	0.00130282	7.3206	1.47343	9	70	Pancreatic cancer
9	04510	0.00143252	4.15224	4.20981	15	200	Focal adhesion
10	04350	0.00460036	5.8603	1.78917	9	85	TGF-beta signaling pathway
11	05222	0.00460036	5.8603	1.78917	9	85	Small cell lung cancer
12	05220	0.00853625	6.04987	1.53658	8	73	Chronic myeloid leukemia
13	05219	0.0130322	8.09463	0.88406	6	42	Bladder cancer
14	05210	0.0161931	6.21352	1.30504	7	62	Colorectal cancer
15	04115	0.0293568	5.50524	1.45238	7	69	p53 signaling pathway

## Sheet: Majority signature
	KEGGID	Pvalue	OddsRatio	ExpCount	Count	Size	Term

## Sheet: Signature1
	KEGGID	Pvalue	OddsRatio	ExpCount	Count	Size	Term
1	05322	7.05400158650787e-17	92.6774	0.491937	14	138	Systemic lupus erythematosus

## Sheet: Signature2
	KEGGID	Pvalue	OddsRatio	ExpCount	Count	Size	Term
1	05219	8.74540668427821e-05	102.509	0.0712952	4	42	Bladder cancer
2	05213	0.000104899	81.0139	0.0882702	4	52	Endometrial cancer
3	04520	0.0132021	35.5776	0.123918	3	73	Adherens junction
4	04012	0.0166637	29.5765	0.147683	3	87	ErbB signaling pathway
5	05216	0.0395433	54.2037	0.0492276	2	29	Thyroid cancer
6	05200	0.048054	11.4716	0.555084	4	327	Pathways in cancer

## Sheet: Signature3
	KEGGID	Pvalue	OddsRatio	ExpCount	Count	Size	Term

## Sheet: Signature4
	KEGGID	Pvalue	OddsRatio	ExpCount	Count	Size	Term

## Sheet: Signature5
	KEGGID	Pvalue	OddsRatio	ExpCount	Count	Size	Term
1	04110	5.49033475147895e-16	17.3139	2.06417	23	128	Cell cycle
2	05322	8.02536655826594e-08	9.41938	2.22543	16	138	Systemic lupus erythematosus
3	04114	3.46529373079153e-07	9.84494	1.8384	14	114	Oocyte meiosis
4	04115	1.16896719079372e-05	11.4397	1.11271	10	69	p53 signaling pathway
5	04914	8.66697816923098e-05	8.73797	1.40299	10	87	Progesterone-mediated oocyte maturation
6	03030	8.82268114023701e-05	15.8186	0.580547	7	36	DNA replication

## Sheet: Signature6
	KEGGID	Pvalue	OddsRatio	ExpCount	Count	Size	Term
1	05322	6.68969550732264e-13	29.1108	0.913597	15	138	Systemic lupus erythematosus
