# Supplementary material for: Network Based Consensus Gene Signatures for Biomarker Discovery in Breast Cancer
Source: PLoS One. 2011 Oct 25;6(10):e25364. doi: 10.1371/journal.pone.0025364 (PMC3201953; doi:10.1371/journal.pone.0025364)
Supplement: Table S4 — Information on known drug targets retrieved from MetaCore ™. (XLS) [file pone.0025364.s007.xls]

## Sheet: Export results
	Nw obj(s) genes												Integrity Biomarkers Data
#	IDs from active data set(s)	Chosen Gene IDs(EntrezGene IDs)	Gene Symbol	Gene Name	Gene Synonyms	Unit (protein or chem)	Unit name	Network object name	Class	Object type	Description	Therapeutic drugs	Integrity biomarker	Integrity biomarker role	Integrity biomarker type	Integrity Gene Symbol
1		5243	ABCB1	ATP-binding cassette, sub-family B (MDR/TAP), member 1	ATP-binding cassette, subfamily B, member 1; ATP-binding cassette sub-family B member 1; colchicin sensitivity; doxorubicin resistance; P-glycoprotein 1; multidrug resistance protein 1	MDR1_HUMAN	Multidrug resistance protein 1	MDR1		Transporter	Multidrug resistance protein 1	Zosuquidar	Multidrug resistance protein 1	Diagnosis,Differential Diagnosis,Disease Profiling,Monitoring Treatment Efficacy,Monitoring Treatment Toxicity,Predicting Drug Resistance,Predicting Treatment Efficacy ,Predicting Treatment Toxicity,Prognosis,Prognosis - Risk Stratification,Risk Factor,Selection for Therapy,Staging	Genomic,Proteomic	ABCB1
												Valspodar
												Biricodar
												OC144-093
												Doxorubicin
												Tariquidar
												Tamoxifen
												Daunorubicin
2		9429	ABCG2	ATP-binding cassette, sub-family G (WHITE), member 2	placenta specific MDR protein; ATP-binding cassette sub-family G member 2; mitoxantrone resistance-associated protein; placenta-specific ATP-binding cassette transporter; OTTHUMP00000219514; breast cancer resistance protein; ATP-binding cassette transporter G2; mitoxantrone resistance protein; ABC transporter	ABCG2_HUMAN	ATP-binding cassette sub-family G member 2	ABCG2		Generic channel	ATP-binding cassette sub-family G member 2	Tariquidar	ATP-binding cassette sub-family G member 2	Diagnosis,Disease Profiling,Monitoring Disease Progression,Monitoring Treatment Efficacy,Predicting Drug Resistance,Predicting Treatment Efficacy ,Predicting Treatment Toxicity,Prognosis,Prognosis - Risk Stratification,Risk Factor	Genomic,Proteomic	ABCG2
3		213	ALB	albumin	cell growth inhibiting protein 42; growth-inhibiting protein 20; OTTHUMP00000220436; OTTHUMP00000220438; OTTHUMP00000220439; serum albumin	ALBU_HUMAN	Serum albumin	Albumin		Transporter	Serum albumin	Gadofosveset	Albumin	Diagnosis,Differential Diagnosis,Disease Profiling,Monitoring Disease Progression,Monitoring Treatment Efficacy,Monitoring Treatment Toxicity,Predicting Treatment Efficacy ,Predicting Treatment Toxicity,Prognosis,Risk Factor,Screening,Selection for Therapy,Staging,Toxicity Profiling	Genomic,Proteomic	ALB
													Ischemia-Modified Albumin	Diagnosis,Monitoring Disease Progression,Monitoring Treatment Efficacy,Predicting Treatment Toxicity,Prognosis,Prognosis - Risk Stratification	Proteomic	ALB
													Oxidized LDL/Albumin ratio	Diagnosis	Biochemical	ALB
4		367	AR	androgen receptor	nuclear receptor subfamily 3 group C member 4; spinal and bulbar muscular atrophy; Kennedy disease; testicular feminization; dihydrotestosterone receptor	ANDR_HUMAN	Androgen receptor	Androgen receptor		Transcription factor	Androgen receptor	Oxendolone	Androgen receptor	Diagnosis,Differential Diagnosis,Disease Profiling,Monitoring Disease Progression,Monitoring Treatment Efficacy,Predicting Drug Resistance,Predicting Treatment Efficacy ,Predicting Treatment Toxicity,Prognosis,Risk Factor	Genomic,Proteomic	AR
												Silibinin
												Flutamide
												Cyproterone 17-O-acetate
												Zanoterone
												Megestrol O-acetate
												Bicalutamide
												Fulvestrant
												Nilutamide
												Methyltestosterone
												Oxymetholone
												Oxandrolone
												Drospirenone
												Diethylstilbestrol
												Androstanolone
												Dehydroepiandrosterone
												Testosterone
												Mifepristone
												LGD2941
												BMS564929
												BMS-641988
												Metandienone
												Osaterone
												Finasteride
												RU58841
												MDV3100
												HE3235
5		471	ATIC	5-aminoimidazole-4-carboxamide ribonucleotide formyltransferase/IMP cyclohydrolase	AICARFT/IMPCHASE; phosphoribosylaminoimidazolecarboxamide formyltransferase/IMP cyclohydrolase; AICAR formyltransferase/IMP cyclohydrolase bifunctional enzyme; OTTHUMP00000206773; 5-aminoimidazole-4-carboxamide-1-beta-D-ribonucleotide transformylase/inosinicase; bifunctional purine biosynthesis protein PURH	PUR9_HUMAN	Bifunctional purine biosynthesis protein PURH	PUR9		Generic enzyme	Bifunctional purine biosynthesis protein PURH	Pemetrexed	Bifunctional purine biosynthesis protein PURH	Disease Profiling,Monitoring Treatment Efficacy,Predicting Drug Resistance,Predicting Treatment Efficacy ,Predicting Treatment Toxicity,Risk Factor,Toxicity Profiling	Genomic,Proteomic	ATIC
													ATIC/ALK fusion protein	Disease Profiling	Genomic	ALK,ATIC
6		596	BCL2	B-cell CLL/lymphoma 2	OTTHUMP00000163680; apoptosis regulator Bcl-2	BCL2_HUMAN	Apoptosis regulator Bcl-2	Bcl-2		Generic binding protein	Apoptosis regulator Bcl-2	Oxaliplatin	Apoptosis regulator Bcl-2	Diagnosis,Differential Diagnosis,Disease Profiling,Monitoring Disease Progression,Monitoring Treatment Efficacy,Monitoring Treatment Toxicity,Predicting Drug Resistance,Predicting Treatment Efficacy ,Predicting Treatment Toxicity,Prognosis,Prognosis - Risk Stratification,Risk Factor,Selection for Therapy,Staging,Toxicity Profiling	Genomic,Proteomic	BCL2 variant 1
												ABT-737	Oncotype DX	Predicting Treatment Efficacy ,Prognosis,Prognosis - Risk Stratification,Selection for Therapy	Genomic	ACTB,AURKA variant 1,BAG1,BCL2 variant 1,BIRC5 variant 1,CCNB1,CD68 variant 1,CTSL2,ERBB2 variant 1,ESR1,GAPD,GRB7 variant 1,GSTM1 variant 1,GUSB,MKI67,MMP11,MYBL2,PGR,RPLP0 variant 1,SCUBE2,TFRC
												Docetaxel	Bax/Bcl-2 ratio	Diagnosis,Disease Profiling,Monitoring Disease Progression,Monitoring Treatment Efficacy,Monitoring Treatment Toxicity,Predicting Treatment Efficacy ,Prognosis,Toxicity Profiling	Genomic,Proteomic	BAX variant beta,BCL2 variant 1
												Sabarubicin	BCL2-IGH	Diagnosis,Disease Profiling,Predicting Treatment Efficacy ,Prognosis	Genomic	BCL2 variant 1,IGH@
												As(,2)O(,3)	20-gene polymorphism cancer panel	Risk Factor	Genomic	Adrb3,BCL2 variant 1,CER1,CHRNA5,CYP2E1,DRD2 variant 1,ERCC2,IL18,IL1B,IL8,ITGA11,NAT2,REV1 variant 1,SERPINA3,SLC6A3,SOD3,TLR9 variant A,TNFRSF1A,TNFSF6,TP73 variant alpha
												Obatoclax
												Paclitaxel
												Oblimersen
												Navitoclax
7		673	BRAF	v-raf murine sarcoma viral oncogene homolog B1	murine sarcoma viral (v-raf) oncogene homolog B1; proto-oncogene B-Raf; p94; serine/threonine-protein kinase B-raf; 94 kDa B-raf protein; B-Raf proto-oncogene serine/threonine-protein kinase (p94)	BRAF_HUMAN	Serine/threonine-protein kinase B-raf	B-Raf		Protein kinase	Serine/threonine-protein kinase B-raf	Sorafenib	B-Raf proto-oncogene serine/threonine-protein kinase	Diagnosis,Differential Diagnosis,Disease Profiling,Monitoring Disease Progression,Monitoring Treatment Efficacy,Predicting Drug Resistance,Predicting Treatment Efficacy ,Predicting Treatment Toxicity,Prognosis,Risk Factor,Screening,Staging,Toxicity Profiling	Genomic	BRAF
												XL-281	Solute carrier family 45 member 3/Serine/threonine-protein kinase B-raf fusion gene	Disease Profiling	Genomic	BRAF,SLC45A3
												CHIR265
												PLX4032
8		759	CA1	carbonic anhydrase I	CA-I; carbonic anhydrase 1; carbonate dehydratase I; carbonic anhydrase B; CAB; carbonic dehydratase	CAH1_HUMAN	Carbonic anhydrase 1	Carbonic anhydrase I		Generic enzyme	Carbonic anhydrase 1	Ethinamate	Carbonic anhydrase 1	Diagnosis,Disease Profiling,Monitoring Treatment Efficacy,Predicting Treatment Efficacy	Genomic,Proteomic	CA1 variant 1
												Benzthiazide
												Ethoxzolamide
												Indisulam
												Diclofenamide
												Trichlormethiazide
												Hydroflumethiazide
9		760	CA2	carbonic anhydrase II	carbonic anhydrase 2; carbonic anhydrase C; CAC; carbonic dehydratase; carbonate dehydratase II; carbonic anhydrase B	CAH2_HUMAN	Carbonic anhydrase 2	Carbonic anhydrase II		Generic enzyme	Carbonic anhydrase 2	Sultiame	Carbonic anhydrase 2	Diagnosis,Differential Diagnosis,Disease Profiling,Monitoring Disease Progression,Predicting Treatment Efficacy ,Prognosis	Genomic,Proteomic	CA2
												Ethinamate
												Benzthiazide
												Indisulam
												Trichlormethiazide
												Hydroflumethiazide
												Dorzolamide
10		768	CA9	carbonic anhydrase IX	carbonic anhydrase 9; pMW1; CA-IX; renal cell carcinoma-associated antigen G250; RCC-associated antigen G250; membrane antigen MN; carbonic dehydratase; RCC-associated protein G250; carbonate dehydratase IX; P54/58N	CAH9_HUMAN	Carbonic anhydrase 9	Carbonic anhydrase IX		Generic enzyme	Carbonic anhydrase 9	Indisulam	Carbonic anhydrase 9	Diagnosis,Differential Diagnosis,Disease Profiling,Monitoring Disease Progression,Monitoring Treatment Efficacy,Predicting Drug Resistance,Predicting Treatment Efficacy ,Prognosis,Prognosis - Risk Stratification,Risk Factor,Staging	Genomic,Proteomic	CA9
												Girentuximab
11		836	CASP3	caspase 3, apoptosis-related cysteine peptidase	protein Yama; CPP-32; CASP-3; OTTHUMP00000165053; cysteine protease CPP32; procaspase3; apopain; SREBP cleavage activity 1; PARP cleavage protease; OTTHUMP00000165055; caspase 3, apoptosis-related cysteine protease; caspase-3; Yama	CASP3_HUMAN	Caspase-3	Caspase-3		Generic protease	Caspase-3	Bendamustine	Caspase-3	Diagnosis,Differential Diagnosis,Disease Profiling,Monitoring Disease Progression,Monitoring Treatment Efficacy,Monitoring Treatment Toxicity,Predicting Drug Resistance,Predicting Treatment Efficacy ,Prognosis,Prognosis - Risk Stratification,Risk Factor,Staging,Toxicity Profiling	Genomic,Proteomic	CASP3 variant alpha
												Imexon	Caspase-3 subunit p17	Diagnosis	Proteomic	CASP3 variant alpha
												Fenretinide
												Atiprimod
												Thalidomide
												Emricasan
												GCS100
						p12 CASP3_(HUMAN)	Caspase-3 subunit p12
						p17 CASP3_(HUMAN)	Caspase-3 subunit p17
12		841	CASP8	caspase 8, apoptosis-related cysteine peptidase	ICE-like apoptotic protease 5; FADD-like ICE; caspase-8; apoptotic protease Mch-5; OTTHUMP00000165063; MORT1-associated ced-3 homolog; OTTHUMP00000206557; apoptotic cysteine protease; OTTHUMP00000163720; OTTHUMP00000206581; MACH-beta-1/2/3/4 protein; FADD-homologous ICE/CED-3-like protease; MACH-alpha-1/2/3 protein; caspase 8, apoptosis-related cysteine protease	CASP8_HUMAN	Caspase-8	Caspase-8		Generic protease	Caspase-8	Imexon	Caspase-8	Diagnosis,Differential Diagnosis,Disease Profiling,Monitoring Disease Progression,Monitoring Treatment Efficacy,Predicting Drug Resistance,Predicting Treatment Efficacy ,Predicting Treatment Toxicity,Prognosis,Risk Factor,Toxicity Profiling	Genomic,Proteomic	CASP8 variant A
												GCS100
						p10 CASP8_(HUMAN)	Caspase-8 subunit p10
						p18 CASP8_(HUMAN)	Caspase-8 subunit p18
13		842	CASP9	caspase 9, apoptosis-related cysteine peptidase	apoptotic protease activating factor 3; apoptotic protease-activating factor 3; caspase-9; OTTHUMP00000002324; CASP-9; apoptotic protease MCH-6; ICE-like apoptotic protease 6; caspase 9, apoptosis-related cysteine protease	CASP9_HUMAN	Caspase-9	Caspase-9		Generic protease	Caspase-9	Imexon	Caspase-9	Diagnosis,Differential Diagnosis,Disease Profiling,Monitoring Treatment Efficacy,Predicting Drug Resistance,Predicting Treatment Efficacy ,Prognosis,Risk Factor,Toxicity Profiling	Genomic,Proteomic	CASP9 variant alpha
												Fenretinide
												Atiprimod
												As(,2)O(,3)
												GCS100
												Ranpirnase
						p10 CASP9_(HUMAN)	Caspase-9 subunit p10
						p35 CASP9_(HUMAN)	Caspase-9 subunit p35
14		915	CD3D	CD3d molecule, delta (CD3-TCR complex)	OKT3, delta chain; T-cell surface glycoprotein CD3 delta chain; T-cell receptor T3 delta chain; CD3d antigen, delta polypeptide (TiT3 complex); CD3 antigen, delta subunit	CD3D_HUMAN	T-cell surface glycoprotein CD3 delta chain	CD3 delta		Generic binding protein	T-cell surface glycoprotein CD3 delta chain	Ertumaxomab	T-cell surface glycoprotein CD3 delta chain	Diagnosis,Disease Profiling,Predicting Treatment Efficacy ,Predicting Treatment Toxicity,Prognosis,Risk Factor	Genomic,Proteomic	CD3D variant 1
												Catumaxomab
15		916	CD3E	CD3e molecule, epsilon (CD3-TCR complex)	CD3e antigen, epsilon polypeptide (TiT3 complex); T-cell surface glycoprotein CD3 epsilon chain; T-cell surface antigen T3/Leu-4 epsilon chain; T-cell antigen receptor complex, epsilon subunit of T3; CD3-epsilon	CD3E_HUMAN	T-cell surface glycoprotein CD3 epsilon chain	CD3 epsilon		Generic binding protein	T-cell surface glycoprotein CD3 epsilon chain	Ertumaxomab
												Visilizumab
												Catumaxomab
16		917	CD3G	CD3g molecule, gamma (CD3-TCR complex)	CD3g molecule, epsilon (CD3-TCR complex); T-cell antigen receptor complex, gamma subunit of T3; CD3g antigen, gamma polypeptide (TiT3 complex); T-cell surface glycoprotein CD3 gamma chain; T-cell receptor T3 gamma chain	CD3G_HUMAN	T-cell surface glycoprotein CD3 gamma chain	CD3 gamma		Generic binding protein	T-cell surface glycoprotein CD3 gamma chain	Ertumaxomab
												Catumaxomab
17		1000	CDH2	cadherin 2, type 1, N-cadherin (neuronal)	cadherin-2; neural-cadherin; N-cadherin; calcium-dependent adhesion protein, neuronal; cadherin 2, N-cadherin (neuronal); N-cadherin 1; neural cadherin	CADH2_HUMAN	Cadherin-2	N-cadherin		Generic binding protein	Cadherin-2	ADH-1	Cadherin-2	Diagnosis,Differential Diagnosis,Disease Profiling,Monitoring Treatment Efficacy,Predicting Drug Resistance,Predicting Treatment Toxicity,Prognosis,Staging	Genomic,Proteomic	CDH2
						ED-CADH2_(HUMAN)	N-cadherin extracellular domen
						N-cadherin (CTF1)_(HUMAN)	N-cadherin C-terminal fragment 1
						N-cadherin (CTF2)_(HUMAN)	N-cadherin C-terminal fragment 2
18		1017	CDK2	cyclin-dependent kinase 2	cdc2-related protein kinase; cell division protein kinase 2; p33 protein kinase; cell devision kinase 2	CDK2_HUMAN	Cell division protein kinase 2	CDK2		Protein kinase	Cell division protein kinase 2	Indisulam	Cell division protein Kinase 2	Diagnosis,Differential Diagnosis,Disease Profiling,Monitoring Treatment Efficacy,Predicting Drug Resistance,Predicting Treatment Efficacy ,Prognosis,Risk Factor,Toxicity Profiling	Proteomic	CDK2 variant 1
												Roscovitine	MapQuant Dx	Predicting Treatment Efficacy ,Prognosis	Genomic	ASPM,AURKA variant 1,AURKB,BBS1,BIRC5 variant 1,BLM,BUB1,BUB1B,C12orf48,C16orf61,C20orf24 variant 1,CCNA2,CCNB1,CCNB2,CCNE2 variant 1,CCT5,CDC2 variant 1,CDC20,CDC25A,CDCA3,CDCA8,CDK2 variant 1,CDKN3 variant 1,CENPA,CENPE,CENPF,CEP55,CX3CR1,CYBRD1 variant 1,DDX39,DLG7,EXO1 variant 1,FAM64A variant 1,FEN1,FOXM1 variant 2,FRY,GTSE1,H2AFZ,HJURP,HMMR,IFT88 variant 1,KIF11,KIF15,KIF2C,KIF4A,KPNA2,LAMB…
												BMS-387032
												R547
												Seliciclib
												Capridine beta
												Alvocidib
19		1022	CDK7	cyclin-dependent kinase 7	serine/threonine kinase stk1; TFIIH basal transcription factor complex kinase subunit; OTTHUMP00000222032; OTTHUMP00000222033; p39 Mo15; homolog of Xenopus MO15 Cdk-activating kinase; cyclin-dependent kinase 7 (homolog of Xenopus MO15 cdk-activating kinase); serine/threonine protein kinase MO15; kinase subunit of CAK; 39 KDa protein kinase; cyclin-dependent kinase 7 (MO15 homolog, Xenopus laevis,…	CDK7_HUMAN	Cell division protein kinase 7	CDK7		Protein kinase	Cell division protein kinase 7	Roscovitine	Cell division protein kinase 7	Diagnosis,Disease Profiling,Monitoring Treatment Efficacy,Predicting Treatment Efficacy ,Prognosis,Risk Factor	Genomic	CDK7
												BMS-387032
												Alvocidib
20		1025	CDK9	cyclin-dependent kinase 9	cell division protein kinase 9; serine/threonine-protein kinase PITALRE; CDC2-related kinase; cyclin-dependent kinase 9 (CDC2-related kinase); serine/threonine protein kinase PITALRE; cell division cycle 2-like protein kinase 4	CDK9_HUMAN	Cell division protein kinase 9	CDK9		Protein kinase	Cell division protein kinase 9	Roscovitine	Cell division protein kinase 9	Diagnosis,Monitoring Treatment Efficacy,Predicting Drug Resistance,Predicting Treatment Efficacy	Genomic,Proteomic	CDK9
												BMS-387032
												P276-00
												Alvocidib
21		1048	CEACAM5	carcinoembryonic antigen-related cell adhesion molecule 5	meconium antigen 100; OTTHUMP00000199033	CEAM5_HUMAN	Carcinoembryonic antigen-related cell adhesion molecule 5	CEACAM5		Generic binding protein	Carcinoembryonic antigen-related cell adhesion molecule 5	Labetuzumab	Carcinoembryonic antigen-related cell adhesion molecule 5	Diagnosis,Differential Diagnosis,Disease Profiling,Monitoring Disease Progression,Monitoring Treatment Efficacy,Predicting Treatment Efficacy ,Predicting Treatment Toxicity,Prognosis,Prognosis - Risk Stratification,Risk Factor,Staging	Genomic,Proteomic	CEACAM5
22		1513	CTSK	cathepsin K	cathepsin O; cathepsin K (pycnodysostosis); cathepsin X; cathepsin O2; cathepsin O1	CATK_HUMAN	Cathepsin K	Cathepsin K		Generic protease	Cathepsin K	Relacatib	Cathepsin K	Diagnosis,Differential Diagnosis,Disease Profiling,Monitoring Treatment Efficacy,Monitoring Treatment Toxicity,Predicting Treatment Toxicity,Prognosis	Genomic,Proteomic	CTSK
												Odanacatib
23		1588	CYP19A1	cytochrome P450, family 19, subfamily A, polypeptide 1	microsomal monooxygenase; estrogen synthase; CYPXIX; cytochrome P450 19A1; cytochrome P-450AROM; OTTHUMP00000198350; OTTHUMP00000162543; estrogen synthetase; flavoprotein-linked monooxygenase; aromatase; cytochrome P450, subfamily XIX (aromatization of androgens)	CP19A_HUMAN	Cytochrome P450 19A1	CYP19		Generic enzyme	Cytochrome P450 19A1	Anastrozole	Cytochrome P450 19A1	Diagnosis,Disease Profiling,Monitoring Treatment Efficacy,Predicting Treatment Efficacy ,Predicting Treatment Toxicity,Prognosis,Risk Factor,Toxicity Profiling	Genomic,Proteomic	CYP19A1
												Aminoglutethimide
												Liarozole
												Exemestane
												Letrozole
												Testolactone
24		1576	CYP3A4	cytochrome P450, family 3, subfamily A, polypeptide 4	P450-III, steroid inducible; albendazole monooxygenase; cytochrome P450 3A4; CYPIIIA4; cytochrome P450 HLp; taurochenodeoxycholate 6-alpha-hydroxylase; CYPIIIA3; cytochrome P450 NF-25; cytochrome P450-PCN1; cytochrome P450 3A3; nifedipine oxidase; cytochrome P450, subfamily IIIA (niphedipine oxidase), polypeptide 3; glucocorticoid-inducible P450; cytochrome P450, subfamily IIIA (niphedipine oxida…	CP3A4_HUMAN	Cytochrome P450 3A4	CYP3A4		Generic enzyme	Cytochrome P450 3A4	Ketoconazole	Cytochrome P450 3A4	Diagnosis,Disease Profiling,Monitoring Disease Progression,Monitoring Treatment Efficacy,Predicting Drug Resistance,Predicting Treatment Efficacy ,Predicting Treatment Toxicity,Prognosis,Risk Factor	Genomic,Proteomic	CYP3A4
												Tesmilifene
25		1719	DHFR	dihydrofolate reductase	OTTHUMP00000222286; OTTHUMP00000222283; OTTHUMP00000222285	DYR_HUMAN	Dihydrofolate reductase	DHFR		Generic enzyme	Dihydrofolate reductase	Talotrexin	Dihydrofolate reductase	Diagnosis,Disease Profiling,Monitoring Treatment Efficacy,Predicting Treatment Efficacy ,Prognosis,Risk Factor	Genomic,Proteomic	DHFR
												Trimetrexate
												Methotrexate
												Aminopterin
												Pemetrexed
												Edatrexate
												Raltitrexed
												CH1504
												Pralatrexate
												MDAM
												MX68
26		573971	DHFRP1	dihydrofolate reductase pseudogene 1		DYR_HUMAN	Dihydrofolate reductase	DHFR		Generic enzyme	Dihydrofolate reductase	Talotrexin
												Trimetrexate
												Methotrexate
												Aminopterin
												Pemetrexed
												Edatrexate
												Raltitrexed
												CH1504
												Pralatrexate
												MDAM
												MX68
27		1806	DPYD	dihydropyrimidine dehydrogenase	dihydrothymine dehydrogenase; dihydropyrimidine dehydrogenase [NADP+]; dihydrouracil dehydrogenase	DPYD_HUMAN	Dihydropyrimidine dehydrogenase [NADP+]	DPYD		Generic enzyme	Dihydropyrimidine dehydrogenase [NADP+]	Eniluracil	Dihydropyrimidine dehydrogenase [NADP+]	Diagnosis,Differential Diagnosis,Disease Profiling,Monitoring Treatment Efficacy,Monitoring Treatment Toxicity,Predicting Drug Resistance,Predicting Treatment Efficacy ,Predicting Treatment Toxicity,Prognosis,Risk Factor,Selection for Therapy	Genomic,Proteomic	DPYD
												Tegafur
												Fluorouracil
												Gimeracil
28		1956	EGFR	epidermal growth factor receptor	cell growth inhibiting protein 40; receptor tyrosine-protein kinase erbB-1; epidermal growth factor receptor (erythroblastic leukemia viral (v-erb-b) oncogene homolog, avian); OTTHUMP00000209210; erythroblastic leukemia viral (v-erb-b) oncogene homolog (avian); epidermal growth factor receptor (avian erythroblastic leukemia viral (v-erb-b) oncogene homolog); cell proliferation-inducing protein 61…	EGFR_HUMAN	Epidermal growth factor receptor	EGFR		Receptor with enzyme activity	Epidermal growth factor receptor	PD153035	Epidermal growth factor receptor	Diagnosis,Differential Diagnosis,Disease Profiling,Monitoring Disease Progression,Monitoring Treatment Efficacy,Predicting Drug Resistance,Predicting Treatment Efficacy ,Predicting Treatment Toxicity,Prognosis,Prognosis - Risk Stratification,Risk Factor,Selection for Therapy,Staging,Toxicity Profiling	Genomic,Proteomic	EGFR variant 1,EGFR variant c
												Erlotinib
												Gefitinib
												Suramin
												ICR62
												Nimotuzumab
												Pelitinib
												Necitumumab
												BMS690514
												BMS599626
												PKI166
												AEE788
												Canertinib
												XL647
												RG83852
												Zalutumumab
												MDX214
												Lapatinib
												Matuzumab
												AV412
												Varlitinib
												Panitumumab
												BIBW2992
												DAB389EGF
												TGF-Alpha-PE40
												Cetuximab
												Genistein
												Neratinib
												Falnidamol
												Vandetanib
												EMD55900
29		4072	EPCAM	epithelial cell adhesion molecule	human epithelial glycoprotein-2; adenocarcinoma-associated antigen; major gastrointestinal tumor-associated protein GA733-2; OTTHUMP00000200307; cell surface glycoprotein Trop-1; antigen identified by monoclonal antibody AUA1; tumor-associated calcium signal transducer 1; OTTHUMP00000200426; membrane component, chromosome 4, surface marker (35kD glycoprotein); epithelial glycoprotein 314	EPCAM_HUMAN	Epithelial cell adhesion molecule	Ep-CAM		Protein	Epithelial cell adhesion molecule	Edrecolomab	Tumor-associated calcium signal transducer 1	Diagnosis,Differential Diagnosis,Disease Profiling,Monitoring Treatment Efficacy,Predicting Drug Resistance,Predicting Treatment Efficacy ,Prognosis,Risk Factor,Staging	Genomic,Proteomic	TACSTD1
												Tucotuzumab celmoleukin
												ING-1
												Adecatumumab
												IGN101
												Catumaxomab
												VB6845
30		2064	ERBB2	v-erb-b2 erythroblastic leukemia viral oncogene homolog 2, neuro/glioblastoma derived oncogene homolog (avian)	tyrosine kinase-type cell surface receptor HER2; p185erbB2; proto-oncogene Neu; neuroblastoma/glioblastoma derived oncogene homolog; receptor tyrosine-protein kinase erbB-2; metastatic lymph node gene 19 protein; c-erb B2/neu protein; proto-oncogene c-ErbB-2; v-erb-b2 avian erythroblastic leukemia viral oncogene homolog 2 (neuro/glioblastoma derived oncogene homolog); herstatin	ERBB2_HUMAN	Receptor tyrosine-protein kinase erbB-2	ErbB2		Receptor with enzyme activity	Receptor tyrosine-protein kinase erbB-2	Masoprocol	HER2	Diagnosis,Differential Diagnosis,Disease Profiling,Monitoring Disease Progression,Monitoring Treatment Efficacy,Predicting Drug Resistance,Predicting Treatment Efficacy ,Prognosis,Prognosis - Risk Stratification,Risk Factor,Selection for Therapy,Staging,Toxicity Profiling	Genomic,Proteomic	ERBB2 variant 1
												Gefitinib	Oncotype DX	Predicting Treatment Efficacy ,Prognosis,Prognosis - Risk Stratification,Selection for Therapy	Genomic	ACTB,AURKA variant 1,BAG1,BCL2 variant 1,BIRC5 variant 1,CCNB1,CD68 variant 1,CTSL2,ERBB2 variant 1,ESR1,GAPD,GRB7 variant 1,GSTM1 variant 1,GUSB,MKI67,MMP11,MYBL2,PGR,RPLP0 variant 1,SCUBE2,TFRC
												Trastuzumab
												Pertuzumab
												BMS690514
												BMS599626
												PKI166
												AEE788
												Ertumaxomab
												Canertinib
												XL647
												CP724714
												D69491
												Lapatinib
												AV412
												BIBW2992
												ARRY380
												Neratinib
						ErbB2(ECD)_(HUMAN)	ErbB2 extracellular domain
31		2065	ERBB3	v-erb-b2 erythroblastic leukemia viral oncogene homolog 3 (avian)	receptor tyrosine-protein kinase erbB-3; proto-oncogene-like protein c-ErbB-3; lethal congenital contracture syndrome 2; v-erb-b2 avian erythroblastic leukemia viral oncogene homolog 3; tyrosine kinase-type cell surface receptor HER3	ERBB3_HUMAN	Receptor tyrosine-protein kinase erbB-3	ErbB3		Receptor with enzyme activity	Receptor tyrosine-protein kinase erbB-3	BMS690514	Receptor tyrosine-protein kinase erbB-3	Diagnosis,Differential Diagnosis,Disease Profiling,Monitoring Treatment Efficacy,Predicting Drug Resistance,Predicting Treatment Efficacy ,Prognosis,Prognosis - Risk Stratification,Risk Factor,Selection for Therapy,Staging	Genomic,Proteomic	ERBB3 variant 1
												Canertinib
												Lapatinib
32		2066	ERBB4	v-erb-a erythroblastic leukemia viral oncogene homolog 4 (avian)	proto-oncogene-like protein c-ErbB-4; receptor tyrosine-protein kinase erbB-4; avian erythroblastic leukemia viral (v-erb-b2) oncogene homolog 4; tyrosine kinase-type cell surface receptor HER4; v-erb-a avian erythroblastic leukemia viral oncogene homolog-like 4; OTTHUMP00000209432	ERBB4_HUMAN	Receptor tyrosine-protein kinase erbB-4	ErbB4		Receptor with enzyme activity	Receptor tyrosine-protein kinase erbB-4	BMS690514	Receptor tyrosine-protein kinase erbB-4	Diagnosis,Differential Diagnosis,Disease Profiling,Monitoring Treatment Efficacy,Predicting Drug Resistance,Predicting Treatment Efficacy ,Prognosis,Risk Factor,Staging	Genomic,Proteomic	ERBB4
												Canertinib
						ErbB4(4ICD)_(HUMAN)	ErbB4 intracellular domain
						ErbB4(CTF)_(HUMAN)	Membrane-associated C-terminal fragment ErbB4
33		2099	ESR1	estrogen receptor 1	estrogen receptor alpha delta 3*,4,5,6,7*/819-2 isoform; nuclear receptor subfamily 3 group A member 1; estrogen receptor alpha delta 4*,5,6,7*/654 isoform; estradiol receptor; estrogen receptor; ER-alpha; estrogen receptor alpha delta 4 +49 isoform	ESR1_HUMAN	Estrogen receptor	ESR		Transcription factor		Premarin	ER / PR ratio	Diagnosis,Differential Diagnosis,Disease Profiling,Monitoring Disease Progression,Monitoring Treatment Efficacy,Predicting Treatment Efficacy ,Predicting Treatment Toxicity,Prognosis,Prognosis - Risk Stratification,Risk Factor,Selection for Therapy	Proteomic	ESR1,PGR
												Toremifene	Estrogen receptor	Diagnosis,Differential Diagnosis,Disease Profiling,Monitoring Disease Progression,Monitoring Treatment Efficacy,Predicting Drug Resistance,Predicting Treatment Efficacy ,Predicting Treatment Toxicity,Prognosis,Prognosis - Risk Stratification,Risk Factor,Selection for Therapy,Staging	Genomic,Proteomic	ESR1
												Megestrol O-acetate	Oncotype DX	Predicting Treatment Efficacy ,Prognosis,Prognosis - Risk Stratification,Selection for Therapy	Genomic	ACTB,AURKA variant 1,BAG1,BCL2 variant 1,BIRC5 variant 1,CCNB1,CD68 variant 1,CTSL2,ERBB2 variant 1,ESR1,GAPD,GRB7 variant 1,GSTM1 variant 1,GUSB,MKI67,MMP11,MYBL2,PGR,RPLP0 variant 1,SCUBE2,TFRC
												Trilostane
												Tamoxifen
								ESR1 (nuclear)		Transcription factor	Estrogen receptor	Chlorotrianisene
												Megestrol
												Raloxifene
												Bazedoxifene
												Clomifene
												Diethylstilbestrol
												Estriol
												Afimoxifene
34		2100	ESR2	estrogen receptor 2 (ER beta)	estrogen receptor beta; nuclear receptor subfamily 3 group A member 2; estrogen receptor beta 4	ESR2_HUMAN	Estrogen receptor beta	ESR		Transcription factor		Premarin	Estrogen receptor beta	Diagnosis,Disease Profiling,Monitoring Disease Progression,Monitoring Treatment Efficacy,Predicting Drug Resistance,Predicting Treatment Efficacy ,Predicting Treatment Toxicity,Prognosis,Prognosis - Risk Stratification,Risk Factor,Staging	Genomic,Proteomic	ESR2
												Toremifene
												Megestrol O-acetate
												Trilostane
												Tamoxifen
								ESR2		Transcription factor	Estrogen receptor beta	Raloxifene
												Bazedoxifene
												Arzoxifene
												Fulvestrant
												Clomifene
												Lasofoxifene
												Estradiol
												Prinaberel
												Progesterone
												Ospemifene
												Ethinylestradiol
												LY2066948
												Pipendoxifene
												CC8490
												TAS108
												EM800
												Tamoxifen
												CHF4227
												Afimoxifene
35		2224	FDPS	farnesyl diphosphate synthase	geranyltranstransferase; FPP synthetase; farnesyl pyrophosphate synthase; dimethylallyltranstransferase; FPP synthase; farnesyl pyrophosphate synthetase, dimethylallyltranstransferase, geranyltranstransferase	FPPS_HUMAN	Farnesyl pyrophosphate synthase	FDPS		Generic enzyme	Farnesyl pyrophosphate synthase	Ibandronic acid	Farnesyl pyrophosphate synthetase	Diagnosis,Disease Profiling,Monitoring Treatment Efficacy,Predicting Drug Resistance,Predicting Treatment Efficacy ,Prognosis,Risk Factor,Toxicity Profiling	Genomic,Proteomic	FDPS
												Pamidronic Acid
												Alendronic acid
												Incadronic acid
												Minodronic acid
												Zoledronic acid
												Risedronic acid
36		2321	FLT1	fms-related tyrosine kinase 1 (vascular endothelial growth factor/vascular permeability factor receptor)	tyrosine-protein kinase receptor FLT; FLT-1; vascular permeability factor receptor; tyrosine-protein kinase FRT; fms-like tyrosine kinase 1; VEGFR-1; vascular endothelial growth factor receptor 1	VGFR1_HUMAN	Vascular endothelial growth factor receptor 1	VEGFR-1		Receptor with enzyme activity	Vascular endothelial growth factor receptor 1	Semaxanib	MammaPrint	Diagnosis,Predicting Treatment Efficacy ,Prognosis,Selection for Therapy	Genomic	ALDH4A1,AP2B1 variant 1,BBC3,C16orf61,CCNE2 variant 1,CDC42BPA variant B,CENPA,DCK,DTL,EGLN1,ESM1,EXT1,FLT1,GSTM3,IGFBP5,MCM6,MMP9,NDC80,NMU,ORC6L,OXCT1,PRC1 variant 1,RAB6B,RFC4 variant 1,SCUBE2,SERF1A variant 1,TGFB3,UCHL5,WISP1 variant 1
												Sorafenib	Vascular endothelial growth factor receptor-1	Diagnosis,Differential Diagnosis,Disease Profiling,Monitoring Disease Progression,Monitoring Treatment Efficacy,Predicting Treatment Efficacy ,Prognosis,Risk Factor,Selection for Therapy,Staging	Genomic,Proteomic	FLT1
												Dovitinib
												OSI930
												PKI166
												Motesanib
												AEE788
												SU14813
												Sunitinib
												Tivozanib
												Pazopanib
												Cediranib
												CEP5214
												Vatalanib
												Icrucumab
												Axitinib
												Linifanib
												Vandetanib
												CEP7055
												XL999
37		2322	FLT3	fms-related tyrosine kinase 3	FLT-3; fms-like tyrosine kinase 3; STK-1; tyrosine-protein kinase receptor FLT3; FL cytokine receptor; stem cell tyrosine kinase 1; CD135 antigen; fetal liver kinase 2; OTTHUMP00000214829; FLT3 receptor tyrosine kinase; growth factor receptor tyrosine kinase type III	FLT3_HUMAN	FL cytokine receptor	FLT3		Receptor with enzyme activity	FL cytokine receptor	Lestaurtinib	FL cytokine receptor	Diagnosis,Disease Profiling,Monitoring Treatment Efficacy,Predicting Drug Resistance,Predicting Treatment Efficacy ,Predicting Treatment Toxicity,Prognosis,Prognosis - Risk Stratification,Risk Factor,Selection for Therapy,Toxicity Profiling	Genomic,Proteomic	FLT3
												Semaxanib
												Sorafenib
												Midostaurin
												Tandutinib
												Dovitinib
												Sunitinib
												Quizartinib
												Linifanib
												XL999
38		2324	FLT4	fms-related tyrosine kinase 4	VEGFR-3; fms-like tyrosine kinase 4; FLT-4; OTTHUMP00000223512; tyrosine-protein kinase receptor FLT4; vascular endothelial growth factor receptor 3; soluble VEGFR3 variant 1; soluble VEGFR3 variant 3; soluble VEGFR3 variant 2	VGFR3_HUMAN	Vascular endothelial growth factor receptor 3	VEGFR-3		Receptor with enzyme activity	Vascular endothelial growth factor receptor 3	Sorafenib	Vascular endothelial growth factor receptor-3	Diagnosis,Differential Diagnosis,Disease Profiling,Monitoring Treatment Efficacy,Predicting Drug Resistance,Predicting Treatment Efficacy ,Prognosis,Risk Factor,Selection for Therapy,Staging	Genomic,Proteomic	FLT4
												PKI166
												Motesanib
												Sunitinib
												Tivozanib
												Pazopanib
												Telatinib
												Cediranib
												CEP5214
												Vatalanib
												Axitinib
												Vandetanib
												CEP7055
39		2492	FSHR	follicle stimulating hormone receptor	OTTHUMP00000159574; follitropin receptor; FSH receptor; follicle-stimulating hormone receptor	FSHR_HUMAN	Follicle-stimulating hormone receptor	FSHR		GPCR	Follicle-stimulating hormone receptor	Follitropin alpha	Follicle stimulating hormone receptor	Diagnosis,Disease Profiling,Predicting Treatment Efficacy ,Predicting Treatment Toxicity,Prognosis,Risk Factor	Genomic,Proteomic	FSHR
												Follitropin beta
												Choriogonadotropin alfa
40		2618	GART	phosphoribosylglycinamide formyltransferase, phosphoribosylglycinamide synthetase, phosphoribosylaminoimidazole synthetase	trifunctional purine biosynthetic protein adenosine-3; OTTHUMP00000068333; OTTHUMP00000197910	PUR2_HUMAN	Trifunctional purine biosynthetic protein adenosine-3	PUR2		Generic enzyme	Trifunctional purine biosynthetic protein adenosine-3	Pemetrexed	Trifunctional purine biosynthetic protein adenosine-3	Disease Profiling,Monitoring Treatment Efficacy,Predicting Drug Resistance,Predicting Treatment Efficacy ,Risk Factor	Genomic,Proteomic	GART variant 1
41		2798	GNRHR	gonadotropin-releasing hormone receptor	leutinizing hormone releasing horomone receptor; gnRH-R; gnRH receptor; leutinizing-releasing hormone receptor; luliberin receptor; type I GnRH receptor; gonadotropin-releasing hormone (type 1) receptor 1	GNRHR_HUMAN	Gonadotropin-releasing hormone receptor	GnRH receptor		GPCR	Gonadotropin-releasing hormone receptor	Cetrorelix	Gonadotropin-releasing hormone receptor	Diagnosis,Predicting Treatment Efficacy ,Prognosis,Risk Factor	Genomic,Proteomic	GNRHR
												Histrelin
												Leuprorelin
												Degarelix
												Goserelin
												Gonadorelin
												Buserelin
												Ganirelix
												Nafarelin
												Elagolix
												Ozarelix
												Triptorelin
												AN152
												Abarelix
												NBI42902
												Sufugolix
												Teverelix
42		3039	HBA1	hemoglobin, alpha 1	alpha-1 globin; alpha-globin; hemoglobin alpha chain; hemoglobin alpha-1 chain; hemoglobin alpha 1 globin chain; alpha-1-globin; alpha one globin; hemoglobin subunit alpha	HBA_HUMAN	Hemoglobin subunit alpha	Alpha1-globin		Transporter	Hemoglobin subunit alpha	Efaproxiral
43		3040	HBA2	hemoglobin, alpha 2	alpha globin; alpha-globin; hemoglobin alpha chain; alpha-2 globin; hemoglobin subunit alpha	HBA_HUMAN	Hemoglobin subunit alpha	Alpha1-globin		Transporter	Hemoglobin subunit alpha	Efaproxiral
44		3043	HBB	hemoglobin, beta	hemoglobin subunit beta; beta globin chain; hemoglobin beta chain	HBB_HUMAN	Hemoglobin subunit beta	HBB		Transporter	Hemoglobin subunit beta	Efaproxiral	Hemoglobin subunit beta	Diagnosis,Disease Profiling,Monitoring Treatment Efficacy,Monitoring Treatment Toxicity,Predicting Treatment Efficacy ,Prognosis,Risk Factor,Toxicity Profiling	Genomic,Proteomic	HBB
45		3283	HSD3B1	hydroxy-delta-5-steroid dehydrogenase, 3 beta- and steroid delta-isomerase 1	3-beta-hydroxy-5-ene steroid dehydrogenase; 3-beta-hydroxy-Delta(5)-steroid dehydrogenase; 3 beta-hydroxysteroid dehydrogenase/Delta 5-->4-isomerase type I; 3 beta-hydroxysteroid dehydrogenase/Delta 5-->4-isomerase type 1; 3-beta-HSD I; trophoblast antigen FDO161G; delta-5-3-ketosteroid isomerase; hydroxy-delta-5-steroid dehydrogenase, 3 beta-and steroid delta-isomerase 1; progesterone reductase;…	3BHS1_HUMAN	3 beta-hydroxysteroid dehydrogenase/Delta 5-->4-isomerase type 1	HSD3B1		Generic enzyme	3 beta-hydroxysteroid dehydrogenase/Delta 5-->4-isomerase type 1	Cyproterone 17-O-acetate	3 beta-hydroxysteroid dehydrogenase/Delta 5-->4-isomerase type 1	Diagnosis,Disease Profiling,Monitoring Treatment Efficacy,Predicting Treatment Efficacy ,Risk Factor	Genomic	HSD3B1
												Trilostane
46		3320	HSP90AA1	heat shock protein 90kDa alpha (cytosolic), class A member 1	heat shock protein HSP 90-alpha; HSP 86; heat shock 86 kDa; renal carcinoma antigen NY-REN-38; heat shock 90kD protein, alpha-like 4; heat shock 90kD protein 1, alpha-like 4; heat shock 90kDa protein 1, alpha; heat shock 90kD protein 1, alpha	HS90A_HUMAN	Heat shock protein HSP 90-alpha	HSP90		Generic binding protein		AUY922	Heat shock protein HSP 90	Diagnosis,Disease Profiling,Monitoring Disease Progression,Monitoring Treatment Efficacy,Predicting Drug Resistance,Predicting Treatment Efficacy ,Prognosis,Risk Factor,Staging,Toxicity Profiling	Genomic,Proteomic	HSP90AA1 variant 2,HSP90AB1
												Retaspimycin
												Tanespimycin
												KW2478
												Alvespimycin
47		3326	HSP90AB1	heat shock protein 90kDa alpha (cytosolic), class B member 1	heat shock protein HSP 90-beta; HSP 84; HSP 90; heat shock 84 kDa; heat shock 90kD protein 1, beta; heat shock 90kDa protein 1, beta; heat shock protein beta; HSP84	HS90B_HUMAN	Heat shock protein HSP 90-beta	HSP90		Generic binding protein		AUY922	Heat shock protein HSP 90	Diagnosis,Disease Profiling,Monitoring Disease Progression,Monitoring Treatment Efficacy,Predicting Drug Resistance,Predicting Treatment Efficacy ,Prognosis,Risk Factor,Staging,Toxicity Profiling	Genomic,Proteomic	HSP90AA1 variant 2,HSP90AB1
												Retaspimycin	Heat shock protein HSP 90-beta	Diagnosis,Disease Profiling,Predicting Drug Resistance,Prognosis	Genomic,Proteomic	HSP90AB1
												Tanespimycin
												KW2478
												Alvespimycin
48		7184	HSP90B1	heat shock protein 90kDa beta (Grp94), member 1	heat shock protein 90 kDa beta member 1; tumor rejection antigen 1; GRP-94; gp96 homolog; endothelial cell (HBMEC) glycoprotein; Tumor rejection antigen-1 (gp96); tumor rejection antigen (gp96) 1; glucose regulated protein, 94 kDa; endoplasmin; 94 kDa glucose-regulated protein	ENPL_HUMAN	Endoplasmin	HSP90		Generic binding protein		AUY922	Endoplasmin	Diagnosis,Differential Diagnosis,Disease Profiling,Monitoring Treatment Efficacy,Predicting Drug Resistance,Predicting Treatment Efficacy ,Prognosis,Risk Factor,Staging,Toxicity Profiling	Genomic,Proteomic	HSP90B1
												Retaspimycin
												Tanespimycin
												KW2478
												Alvespimycin
49		3480	IGF1R	insulin-like growth factor 1 receptor	IGF-I receptor; insulin-like growth factor I receptor; soluble IGF1R variant 1; soluble IGF1R variant 2	IGF1R_HUMAN	Insulin-like growth factor 1 receptor	IGF-1 receptor		Receptor with enzyme activity	Insulin-like growth factor 1 receptor	Masoprocol	Insulin-like growth factor 1 receptor	Diagnosis,Differential Diagnosis,Disease Profiling,Monitoring Treatment Efficacy,Predicting Drug Resistance,Predicting Treatment Efficacy ,Prognosis,Risk Factor,Selection for Therapy,Staging	Genomic,Proteomic	IGF1R
												Ganitumab
												Dalotuzumab
												AVE1642
												Cixutumumab
												BMS-754807
												Linsitinib
												Figitumumab
50		3791	KDR	kinase insert domain receptor (a type III receptor tyrosine kinase)	fetal liver kinase-1; fetal liver kinase 1; protein-tyrosine kinase receptor Flk-1; tyrosine kinase growth factor receptor; vascular endothelial growth factor receptor 2; soluble VEGFR2	VGFR2_HUMAN	Vascular endothelial growth factor receptor 2	VEGFR-2		Receptor with enzyme activity	Vascular endothelial growth factor receptor 2	Lestaurtinib	Vascular endothelial growth factor receptor-2	Diagnosis,Differential Diagnosis,Disease Profiling,Monitoring Disease Progression,Monitoring Treatment Efficacy,Monitoring Treatment Toxicity,Predicting Drug Resistance,Predicting Treatment Efficacy ,Predicting Treatment Toxicity,Prognosis,Risk Factor,Staging	Genomic,Proteomic	KDR
												Semaxanib
												Sorafenib
												Orantinib
												Midostaurin
												CP547632
												Tigapotide
												Dovitinib
												Pegdinetanib
												OSI930
												CYC116
												PKI166
												Ramucirumab
												Motesanib
												IMC-1C11
												CHIR265
												AEE788
												Brivanib
												SU14813
												XL647
												Sunitinib
												Tivozanib
												Foretinib
												Pazopanib
												Telatinib
												Cediranib
												CEP5214
												Vatalanib
												Brivanib alaninate
												Axitinib
												Linifanib
												Vandetanib
												CEP7055
												XL999
						sVEGFR2_(HUMAN)	Vascular endothelial growth factor receptor 2, soluble
51		3815	KIT	v-kit Hardy-Zuckerman 4 feline sarcoma viral oncogene homolog	tyrosine-protein kinase Kit; proto-oncogene c-Kit; piebald trait; proto-oncogene tyrosine-protein kinase Kit; soluble KIT variant 1; v-kit Hardy-Zuckerman 4 feline sarcoma viral oncogene-like protein; mast/stem cell growth factor receptor	KIT_HUMAN	Mast/stem cell growth factor receptor	c-Kit		Receptor with enzyme activity	Mast/stem cell growth factor receptor	Semaxanib	Mast/stem cell growth factor receptor	Diagnosis,Differential Diagnosis,Disease Profiling,Monitoring Treatment Efficacy,Predicting Drug Resistance,Predicting Treatment Efficacy ,Prognosis,Risk Factor,Selection for Therapy	Genomic,Proteomic	KIT
												Sorafenib
												Dasatinib
												Midostaurin
												Tandutinib
												Dovitinib
												Motesanib
												Imatinib
												SU14813
												Sunitinib
												Amuvatinib
												Masitinib
												Pazopanib
												Telatinib
												Vatalanib
												Ancestim
52		3973	LHCGR	luteinizing hormone/choriogonadotropin receptor	OTTHUMP00000200504; lutropin-choriogonadotropic hormone receptor; OTTHUMP00000200502; lutropin/choriogonadotropin receptor; OTTHUMP00000200503; OTTHUMP00000200506	LSHR_HUMAN	Lutropin-choriogonadotropic hormone receptor	LH receptor		GPCR	Lutropin-choriogonadotropic hormone receptor	Avorelin	Lutropin-choriogonadotropic hormone receptor	Diagnosis,Disease Profiling,Prognosis,Risk Factor	Genomic	LHCGR
												Goserelin
												Lutropin Alfa
53		5604	MAP2K1	mitogen-activated protein kinase kinase 1	dual specificity mitogen-activated protein kinase kinase 1; MAPKK 1; ERK activator kinase 1; protein kinase, mitogen-activated, kinase 1 (MAP kinase kinase 1); MEK 1; MAP kinase kinase 1; MAPK/ERK kinase 1	MP2K1_HUMAN	Dual specificity mitogen-activated protein kinase kinase 1	MEK1(MAP2K1)		Protein kinase	Dual specificity mitogen-activated protein kinase kinase 1	Selumetinib	Dual specificity mitogen-activated protein kinase kinase 1	Diagnosis,Disease Profiling,Monitoring Treatment Efficacy,Predicting Drug Resistance,Predicting Treatment Efficacy ,Risk Factor	Genomic	MAP2K1
												ARRY438162
												PD0325901
												CI1040
												Varlitinib
54		5605	MAP2K2	mitogen-activated protein kinase kinase 2	ERK activator kinase 2; MAPKK 2; MEK 2; mitogen-activated protein kinase kinase 2, p45; dual specificity mitogen-activated protein kinase kinase 2; MAPK/ERK kinase 2; OTTHUMP00000165827; MAP kinase kinase 2	MP2K2_HUMAN	Dual specificity mitogen-activated protein kinase kinase 2	MEK2(MAP2K2)		Protein kinase	Dual specificity mitogen-activated protein kinase kinase 2	Selumetinib	28-gene expression cancer panel	Predicting Treatment Efficacy ,Prognosis	Genomic	CD36 variant 3,DDOST,FGF2,INPPL1,INSM1,IRF5 variant 1,MAP2K2,MCF2,MCM2,PDGFRA,PLSCR1,RAD50 variant 1,RAD52,S100P,SEC13 variant 2,SLC25A5,SSBP1,TXNRD1
												ARRY438162
												PD0325901
												CI1040
												Varlitinib
55		4312	MMP1	matrix metallopeptidase 1 (interstitial collagenase)	matrix metalloproteinase 1 (interstitial collagenase); interstitial collagenase; matrix metalloprotease 1; fibroblast collagenase	MMP1_HUMAN	Interstitial collagenase	MMP-1		Metalloprotease	Interstitial collagenase	Marimastat	Interstitial collagenase	Diagnosis,Differential Diagnosis,Disease Profiling,Monitoring Disease Progression,Monitoring Treatment Efficacy,Monitoring Treatment Toxicity,Predicting Drug Resistance,Predicting Treatment Efficacy ,Predicting Treatment Toxicity,Prognosis,Risk Factor,Staging,Toxicity Profiling	Genomic,Proteomic	MMP1
												Doxycycline	Matrix metalloprotease 1/Metalloproteinase inhibitor 2 ratio	Diagnosis,Predicting Treatment Efficacy	Genomic	MMP1,TIMP2
												Tanomastat
												Batimastat
												Rebimastat
56		4323	MMP14	matrix metallopeptidase 14 (membrane-inserted)	MT1MMP; MT-MMP 1; matrix metalloproteinase-14; MMP-14; membrane-type matrix metalloproteinase 1; membrane type 1 metalloprotease; membrane-type-1 matrix metalloproteinase; matrix metalloproteinase 14 (membrane-inserted)	MMP14_HUMAN	Matrix metalloproteinase-14	MMP-14		Metalloprotease	Matrix metalloproteinase-14	Marimastat	Matrix metalloproteinase-14	Diagnosis,Differential Diagnosis,Disease Profiling,Monitoring Disease Progression,Monitoring Treatment Efficacy,Predicting Treatment Efficacy ,Prognosis,Risk Factor,Selection for Therapy,Staging	Genomic,Proteomic	MMP14
												Batimastat
												Prinomastat
												Incyclinide
												Pravastatin
												Rebimastat
57		4313	MMP2	matrix metallopeptidase 2 (gelatinase A, 72kDa gelatinase, 72kDa type IV collagenase)	matrix metalloproteinase-II; 72 kDa type IV collagenase; matrix metalloproteinase-2; gelatinase A; MMP-2; 72 kDa gelatinase; matrix metalloproteinase 2 (gelatinase A, 72kD gelatinase, 72kD type IV collagenase); matrix metalloproteinase 2 (gelatinase A, 72kDa gelatinase, 72kDa type IV collagenase); neutrophil gelatinase; collagenase type IV-A	MMP2_HUMAN	72 kDa type IV collagenase	MMP-2		Metalloprotease	72 kDa type IV collagenase	Halofuginone	72 kDa type IV collagenase	Diagnosis,Differential Diagnosis,Disease Profiling,Monitoring Disease Progression,Monitoring Treatment Efficacy,Monitoring Treatment Toxicity,Predicting Treatment Efficacy ,Predicting Treatment Toxicity,Prognosis,Prognosis - Risk Stratification,Risk Factor,Staging	Genomic,Proteomic	MMP2
												Marimastat	MMP-2-TIMP-2 complex	Diagnosis,Differential Diagnosis,Prognosis,Risk Factor	Proteomic	MMP2,TIMP2
												Tanomastat
												Batimastat
												Prinomastat
												Melphalan
												Thalidomide
												Pravastatin
												ONO4817
												S3304
												PG-116800
												Rebimastat
												TM601
58		4316	MMP7	matrix metallopeptidase 7 (matrilysin, uterine)	uterine matrilysin; matrix metalloproteinase-7; uterine metalloproteinase; matrilysin; matrix metalloproteinase 7 (matrilysin, uterine); matrin; pump-1 protease	MMP7_HUMAN	Matrilysin	Matrilysin (MMP-7)		Metalloprotease	Matrilysin	Marimastat	Matrilysin	Diagnosis,Differential Diagnosis,Disease Profiling,Monitoring Disease Progression,Monitoring Treatment Efficacy,Monitoring Treatment Toxicity,Predicting Drug Resistance,Predicting Treatment Efficacy ,Prognosis,Risk Factor,Staging	Genomic,Proteomic	MMP7
												Batimastat
												Rebimastat
59		4318	MMP9	matrix metallopeptidase 9 (gelatinase B, 92kDa gelatinase, 92kDa type IV collagenase)	matrix metalloproteinase-9; 92 kDa gelatinase; macrophage gelatinase; matrix metalloproteinase 9 (gelatinase B, 92kD gelatinase, 92kD type IV collagenase); matrix metalloproteinase 9 (gelatinase B, 92kDa gelatinase, 92kDa type IV collagenase); type V collagenase; 92 kDa type IV collagenase	MMP9_HUMAN	Matrix metalloproteinase-9	MMP-9		Metalloprotease	Matrix metalloproteinase-9	Minocycline	MammaPrint	Diagnosis,Predicting Treatment Efficacy ,Prognosis,Selection for Therapy	Genomic	ALDH4A1,AP2B1 variant 1,BBC3,C16orf61,CCNE2 variant 1,CDC42BPA variant B,CENPA,DCK,DTL,EGLN1,ESM1,EXT1,FLT1,GSTM3,IGFBP5,MCM6,MMP9,NDC80,NMU,ORC6L,OXCT1,PRC1 variant 1,RAB6B,RFC4 variant 1,SCUBE2,SERF1A variant 1,TGFB3,UCHL5,WISP1 variant 1
												Marimastat	Matrix metalloproteinase-9	Diagnosis,Differential Diagnosis,Disease Profiling,Monitoring Disease Progression,Monitoring Treatment Efficacy,Monitoring Treatment Toxicity,Predicting Drug Resistance,Predicting Treatment Efficacy ,Predicting Treatment Toxicity,Prognosis,Risk Factor,Staging	Genomic,Proteomic	MMP9
												Doxycycline
												Tanomastat
												Batimastat
												Prinomastat
												Pravastatin
												ONO4817
												S3304
												PG-116800
												AE941
												Rebimastat
60		2475	MTOR	mechanistic target of rapamycin (serine/threonine kinase)	rapamycin target protein 1; FK506-binding protein 12-rapamycin complex-associated protein 1; FKBP12-rapamycin complex-associated protein 1; FKBP-rapamycin associated protein; FK506 binding protein 12-rapamycin associated protein 1; serine/threonine-protein kinase mTOR; dJ576K7.1 (FK506 binding protein 12-rapamycin associated protein 1); rapamycin target protein; mammalian target of rapamycin; rap…	MTOR_HUMAN	Serine/threonine-protein kinase mTOR	mTOR		Protein kinase	Serine/threonine-protein kinase mTOR	Sirolimus	FKBP12-rapamycin complex-associated protein	Diagnosis,Differential Diagnosis,Disease Profiling,Monitoring Treatment Efficacy,Predicting Drug Resistance,Predicting Treatment Efficacy ,Prognosis,Risk Factor,Staging	Genomic,Proteomic	FRAP1
												Bardoxolone methyl
												Ridaforolimus
												Temsirolimus
												Everolimus
												AZD8055
61		4582	MUC1	mucin 1, cell surface associated	breast carcinoma-associated antigen DF3; carcinoma-associated mucin; MUC-1; mucin 1, transmembrane; MUC-1/X; H23 antigen; polymorphic epithelial mucin; OTTHUMP00000033788; tumor-associated epithelial membrane antigen; OTTHUMP00000033793; OTTHUMP00000033789; OTTHUMP00000033786; tumor associated epithelial mucin; episialin; MUC-1/SEC; peanut-reactive urinary mucin; MUC1/ZD; DF3 antigen; mucin-1; tu…	MUC1_HUMAN	Mucin-1	MUC1		Generic binding protein	Mucin-1	BrevaRex	CA 15.3 antigen	Diagnosis,Differential Diagnosis,Disease Profiling,Monitoring Disease Progression,Monitoring Treatment Efficacy,Predicting Treatment Efficacy ,Prognosis,Risk Factor,Staging	Proteomic	MUC1 variant 1
												AS1402	CA-19-9 antigen	Diagnosis,Differential Diagnosis,Disease Profiling,Monitoring Disease Progression,Monitoring Treatment Efficacy,Predicting Treatment Efficacy ,Predicting Treatment Toxicity,Prognosis,Risk Factor,Screening,Staging	Proteomic	MUC1 variant 1
												Yttrium (90Y) clivatuzumab tetraxetan	CA-27-29 antigen	Diagnosis,Differential Diagnosis,Monitoring Disease Progression,Monitoring Treatment Efficacy,Predicting Treatment Efficacy ,Prognosis	Proteomic	MUC1 variant 1
												Pemtumomab	CA 242 antigen	Diagnosis,Differential Diagnosis,Predicting Treatment Efficacy ,Prognosis	Proteomic	MUC1 variant 1
62		4790	NFKB1	nuclear factor of kappa light polypeptide gene enhancer in B-cells 1	DNA-binding factor KBF1; nuclear factor NF-kappa-B p105 subunit; nuclear factor NF-kappa-B p50 subunit; nuclear factor kappa-B DNA binding subunit; DNA binding factor KBF1; OTTHUMP00000219572; NF-kappabeta	NFKB1 p50_(HUMAN)	Nuclear factor NF-kappa-B p50 subunit	NF-kB		Transcription factor		Menatetrenone	Nuclear factor NF-kappa-B p105 subunit	Diagnosis,Differential Diagnosis,Disease Profiling,Monitoring Disease Progression,Monitoring Treatment Efficacy,Predicting Treatment Efficacy ,Predicting Treatment Toxicity,Prognosis,Risk Factor,Staging,Toxicity Profiling	Genomic	NFKB1
												Bortezomib
												Tiomolibdic acid
						NFKB1_HUMAN	Nuclear factor NF-kappa-B p105 subunit
63		4791	NFKB2	nuclear factor of kappa light polypeptide gene enhancer in B-cells 2 (p49/p100)	nuclear factor NF-kappa-B p100 subunit; DNA-binding factor KBF2; oncogene Lyt-10; lymphocyte translocation chromosome 10 protein; H2TF1; OTTHUMP00000020371; nuclear factor of kappa light chain gene enhancer in B-cells 2	NFKB2 p52_(HUMAN)	Nuclear factor NF-kappa-B p52 subunit	NF-kB		Transcription factor		Menatetrenone	Nuclear factor NF-kappa-B p100 subunit	Diagnosis,Differential Diagnosis,Disease Profiling,Monitoring Treatment Efficacy,Predicting Treatment Efficacy ,Prognosis,Risk Factor	Genomic,Proteomic	NFKB2 variant a
												Bortezomib
												Tiomolibdic acid
						NFKB2_HUMAN	Nuclear factor NF-kappa-B p100 subunit
64		1728	NQO1	NAD(P)H dehydrogenase, quinone 1	quinone reductase 1; NAD(P)H:quinone oxidoreductase 1; NAD(P)H:Quinone acceptor oxidoreductase type 1; NAD(P)H dehydrogenase [quinone] 1; phylloquinone reductase; dioxin-inducible 1; menadione reductase; DT-diaphorase; diaphorase (NADH/NADPH) (cytochrome b-5 reductase); diaphorase-4; azoreductase; NAD(P)H:quinone oxireductase; NAD(P)H:menadione oxidoreductase 1	NQO1_HUMAN	NAD(P)H dehydrogenase [quinone] 1	NQO1		Generic enzyme	NAD(P)H dehydrogenase [quinone] 1	Tretazicar	NAD(P)H dehydrogenase, quinone 1	Diagnosis,Differential Diagnosis,Disease Profiling,Monitoring Treatment Efficacy,Predicting Treatment Efficacy ,Predicting Treatment Toxicity,Prognosis,Risk Factor,Selection for Therapy,Staging	Genomic	NQO1
												Apaziquone
65		9971	NR1H4	nuclear receptor subfamily 1, group H, member 4	farnesol receptor HRR-1; farnesoid X-activated receptor; retinoid X receptor-interacting protein 14; RXR-interacting protein 14; bile acid receptor; farnesoid X receptor	NR1H4_HUMAN	Bile acid receptor	FXR		Transcription factor	Bile acid receptor	Obeticholic acid
												Apomine
66		142	PARP1	poly (ADP-ribose) polymerase 1	poly(ADP-ribose) synthetase; poly [ADP-ribose] polymerase 1; poly[ADP-ribose] synthase 1; NAD(+) ADP-ribosyltransferase 1; ADP-ribosyltransferase NAD(+); poly(ADP-ribose) polymerase; poly (ADP-ribose) polymerase family, member 1; ADP-ribosyltransferase (NAD+; poly (ADP-ribose) polymerase); poly(ADP-ribosyl)transferase	PARP1(p89)_(HUMAN)	Poly [ADP-ribose] polymerase 1 carboxy-terminal fragment ,89 kDa						Poly [ADP-ribose] polymerase 1	Diagnosis,Differential Diagnosis,Disease Profiling,Monitoring Treatment Efficacy,Predicting Drug Resistance,Predicting Treatment Efficacy ,Predicting Treatment Toxicity,Prognosis,Risk Factor,Selection for Therapy,Staging,Toxicity Profiling	Genomic,Proteomic	PARP1
						PARP1_HUMAN	Poly [ADP-ribose] polymerase 1	PARP-1		Generic enzyme	Poly [ADP-ribose] polymerase 1	As(,2)O(,3)
												Olaparib
												INO1001
67		5156	PDGFRA	platelet-derived growth factor receptor, alpha polypeptide	PDGFRA/BCR fusion; alpha-type platelet-derived growth factor receptor; OTTHUMP00000218656; CD140a antigen; CD140 antigen-like family member A; PDGF-R-alpha; rearranged-in-hypereosinophilia-platelet derived growth factor receptor alpha fusion protein	PGFRA_HUMAN	Alpha-type platelet-derived growth factor receptor	PDGF-R-alpha		Receptor with enzyme activity	Alpha-type platelet-derived growth factor receptor	Imatinib	Alpha-type platelet-derived growth factor receptor	Diagnosis,Disease Profiling,Monitoring Disease Progression,Monitoring Treatment Efficacy,Predicting Drug Resistance,Predicting Treatment Efficacy ,Prognosis,Risk Factor,Selection for Therapy	Genomic,Proteomic	PDGFRA
												Sunitinib	28-gene expression cancer panel	Predicting Treatment Efficacy ,Prognosis	Genomic	CD36 variant 3,DDOST,FGF2,INPPL1,INSM1,IRF5 variant 1,MAP2K2,MCF2,MCM2,PDGFRA,PLSCR1,RAD50 variant 1,RAD52,S100P,SEC13 variant 2,SLC25A5,SSBP1,TXNRD1
												Masitinib
68		5159	PDGFRB	platelet-derived growth factor receptor, beta polypeptide	beta-type platelet-derived growth factor receptor; CD140 antigen-like family member B; PDGF-R-beta	PGFRB_HUMAN	Beta-type platelet-derived growth factor receptor	PDGF-R-beta		Receptor with enzyme activity	Beta-type platelet-derived growth factor receptor	Sorafenib	Beta-type platelet-derived growth factor receptor	Diagnosis,Differential Diagnosis,Disease Profiling,Monitoring Treatment Efficacy,Predicting Drug Resistance,Predicting Treatment Efficacy ,Prognosis,Risk Factor	Genomic,Proteomic	PDGFRB
												Orantinib
												Tandutinib
												Dovitinib
												Becaplermin
												Leflunomide
												Imatinib
												CDP860
												SU14813
												Sunitinib
												Masitinib
												Pazopanib
												Telatinib
												Axitinib
												Linifanib
69		5742	PTGS1	prostaglandin-endoperoxide synthase 1 (prostaglandin G/H synthase and cyclooxygenase)	PGH synthase 1; cyclooxygenase-1; COX-1; prostaglandin H2 synthase 1; prostaglandin G/H synthase and cyclooxygenase; prostaglandin G/H synthase 1; PHS 1	PGH1_HUMAN	Prostaglandin G/H synthase 1	COX-1 (PTGS1)		Generic enzyme	Prostaglandin G/H synthase 1	Parsalmide	Prostaglandin G/H synthase 1	Diagnosis,Disease Profiling,Monitoring Treatment Efficacy,Monitoring Treatment Toxicity,Predicting Drug Resistance,Predicting Treatment Efficacy ,Predicting Treatment Toxicity,Prognosis,Risk Factor,Staging,Toxicity Profiling	Genomic,Proteomic	PTGS1 variant 1
												Tolfenamic acid
												Tenidap
												Tarenflurbil
												Tiaprofenic acid
												butibufen
												Salsalate
												Zomepirac
												Loxoprofen
												Sulindac
												Meclofenamic acid
												Tenoxicam
												Bromfenac
												Timegadine
												Tolmetin
												Oxaprozin
												Metamizole
												Fenflumizol
												Ibuprofen
												Zaltoprofen
												Icosapent
												Licofelone
												Acemetacin
												Ibufenac
												Aspirin
												Droxicam
												Benoxaprofen
												Ketorolac
												Indoprofen
												Nitroaspirin
												Balsalazide
												Fenbufen
												Naproxcinod
												Nabumetone
												Meloxicam
												Fenoprofen
												Diflunisal
												Phenacetin
												Piroxicam
												NCX701
												Lornoxicam
												Aceclofenac
												Etodolac
70		5743	PTGS2	prostaglandin-endoperoxide synthase 2 (prostaglandin G/H synthase and cyclooxygenase)	prostaglandin G/H synthase 2; cyclooxygenase-2; prostaglandin H2 synthase 2; cyclooxygenase 2b; prostaglandin G/H synthase and cyclooxygenase; PHS II; PGH synthase 2	PGH2_HUMAN	Prostaglandin G/H synthase 2	COX-2 (PTGS2)		Generic enzyme	Prostaglandin G/H synthase 2	Parsalmide	Prostaglandin G/H synthase 2	Diagnosis,Differential Diagnosis,Disease Profiling,Monitoring Disease Progression,Monitoring Treatment Efficacy,Predicting Drug Resistance,Predicting Treatment Efficacy ,Predicting Treatment Toxicity,Prognosis,Risk Factor,Selection for Therapy,Staging,Toxicity Profiling	Genomic,Proteomic	PTGS2
												Tolfenamic acid
												Tenidap
												Tarenflurbil
												Tiaprofenic acid
												butibufen
												Salsalate
												Zomepirac
												Loxoprofen
												Sulindac
												Meclofenamic acid
												Nitroflurbiprofen
												Tenoxicam
												Bromfenac
												Rofecoxib
												Timegadine
												Tolmetin
												Metamizole
												Trisalicylate
												Fenflumizol
												Ibuprofen
												Curcumin
												Zaltoprofen
												Icosapent
												Etoricoxib
												Licofelone
												Acemetacin
												Ibufenac
												Aspirin
												Droxicam
												Benoxaprofen
												Ketorolac
												Nitroaspirin
												Balsalazide
												Fenbufen
												Naproxcinod
												Leflunomide
												Rebamipide
												Nabumetone
												Meloxicam
												Terbogrel
												Fenoprofen
												Diflunisal
												Apricoxib
												Celecoxib
												GW406381
												Parecoxib
												Phenacetin
												Piroxicam
												Lumiracoxib
												NCX701
												Lornoxicam
												Aceclofenac
												Lenalidomide
												Etodolac
												Tilmacoxib
												Valdecoxib
71		5894	RAF1	v-raf-1 murine leukemia viral oncogene homolog 1	RAF proto-oncogene serine/threonine-protein kinase; OTTHUMP00000207813; raf proto-oncogene serine/threonine protein kinase; OTTHUMP00000209389; Oncogene RAF1; proto-oncogene c-RAF	RAF1_HUMAN	RAF proto-oncogene serine/threonine-protein kinase	c-Raf-1		Protein kinase	RAF proto-oncogene serine/threonine-protein kinase	Sorafenib	RAF proto-oncogene serine/threonine protein kinase	Diagnosis,Disease Profiling,Monitoring Treatment Efficacy,Predicting Drug Resistance,Predicting Treatment Efficacy ,Prognosis,Risk Factor	Genomic,Proteomic	RAF1
													Epithelial splicing regulatory protein 1/RAF proto-oncogene serine/threonine-protein kinase fusion gene	Disease Profiling	Genomic	ESRP1 variant 1,RAF1
72		5966	REL	v-rel reticuloendotheliosis viral oncogene homolog (avian)	proto-oncogene c-Rel; C-Rel proto-oncogene protein; v-rel avian reticuloendotheliosis viral oncogene homolog; oncogene REL, avian reticuloendotheliosis	REL_HUMAN	Proto-oncogene c-Rel	NF-kB		Transcription factor		Menatetrenone	C-Rel proto-oncogene protein	Diagnosis,Differential Diagnosis,Disease Profiling,Monitoring Treatment Efficacy,Prognosis,Risk Factor	Genomic,Proteomic	REL
												Bortezomib
												Tiomolibdic acid
73		5970	RELA	v-rel reticuloendotheliosis viral oncogene homolog A (avian)	v-rel avian reticuloendotheliosis viral oncogene homolog A (nuclear factor of kappa light polypeptide gene enhancer in B-cells 3 (p65)); v-rel reticuloendotheliosis viral oncogene homolog A, nuclear factor of kappa light polypeptide gene enhancer in B-cells 3, p65; transcription factor p65; nuclear factor NF-kappa-B p65 subunit; nuclear factor of kappa light polypeptide gene enhancer in B-cells 3	TF65_HUMAN	Transcription factor p65	NF-kB		Transcription factor		Menatetrenone	Transcription factor p65	Diagnosis,Differential Diagnosis,Disease Profiling,Monitoring Treatment Efficacy,Monitoring Treatment Toxicity,Predicting Drug Resistance,Predicting Treatment Efficacy ,Prognosis,Risk Factor,Toxicity Profiling	Genomic,Proteomic	RELA
												Bortezomib
												Tiomolibdic acid
74		5971	RELB	v-rel reticuloendotheliosis viral oncogene homolog B	transcription factor RelB; v-rel avian reticuloendotheliosis viral oncogene homolog B (nuclear factor of kappa light polypeptide gene enhancer in B-cells 3); OTTHUMP00000221313; v-rel reticuloendotheliosis viral oncogene homolog B, nuclear factor of kappa light polypeptide gene enhancer in B-cells 3	RELB_HUMAN	Transcription factor RelB	NF-kB		Transcription factor		Menatetrenone
												Bortezomib
												Tiomolibdic acid
75		5979	RET	ret proto-oncogene	hydroxyaryl-protein kinase; cadherin-related family member 16; proto-oncogene tyrosine-protein kinase receptor Ret; OTTHUMP00000216967; multiple endocrine neoplasia and medullary thyroid carcinoma 1; Hirschsprung disease 1; ret proto-oncogene (multiple endocrine neoplasia and medullary thyroid carcinoma 1, Hirschsprung disease); cadherin family member 12; RET transforming sequence; receptor tyros…	RET_HUMAN	Proto-oncogene tyrosine-protein kinase receptor Ret	RET		Receptor with enzyme activity	Proto-oncogene tyrosine-protein kinase receptor Ret	Sorafenib	Proto-oncogene tyrosine-protein kinase receptor ret	Diagnosis,Disease Profiling,Predicting Drug Resistance,Predicting Treatment Efficacy ,Prognosis,Risk Factor,Staging	Genomic,Proteomic	RET variant 2
												Sunitinib
76		6256	RXRA	retinoid X receptor, alpha	retinoic acid receptor RXR-alpha; nuclear receptor subfamily 2 group B member 1	RXRA_HUMAN	Retinoic acid receptor RXR-alpha	RXR		Transcription factor		Bexarotene	Retinoic acid receptor RXR-alpha	Diagnosis,Disease Profiling,Monitoring Disease Progression,Predicting Treatment Efficacy ,Prognosis,Risk Factor,Staging	Genomic,Proteomic	RXRA
77		6257	RXRB	retinoid X receptor, beta	retinoic acid receptor RXR-beta; nuclear receptor subfamily 2 group B member 2; MHC class I promoter binding protein	RXRB_HUMAN	Retinoic acid receptor RXR-beta	RXR		Transcription factor		Bexarotene	Retinoic acid receptor RXR-beta	Diagnosis,Disease Profiling,Monitoring Disease Progression,Monitoring Treatment Efficacy,Predicting Drug Resistance,Predicting Treatment Efficacy ,Prognosis,Risk Factor	Genomic,Proteomic	RXRB
78		6258	RXRG	retinoid X receptor, gamma	nuclear receptor subfamily 2 group B member 3; retinoic acid receptor RXR-gamma; retinoid X receptor-gamma	RXRG_HUMAN	Retinoic acid receptor RXR-gamma	RXR		Transcription factor		Bexarotene	Retinoic acid receptor RXR-gamma	Diagnosis,Monitoring Disease Progression,Predicting Treatment Efficacy ,Prognosis,Risk Factor	Genomic,Proteomic	RXRG
79		7150	TOP1	topoisomerase (DNA) I	DNA topoisomerase 1; DNA topoisomerase I; type I DNA topoisomerase	TOP1_HUMAN	DNA topoisomerase 1	TOP1		Generic enzyme	DNA topoisomerase 1	Intoplicine	DNA topoisomerase 1	Diagnosis,Differential Diagnosis,Disease Profiling,Monitoring Treatment Efficacy,Monitoring Treatment Toxicity,Predicting Drug Resistance,Predicting Treatment Efficacy ,Predicting Treatment Toxicity,Prognosis,Risk Factor,Staging	Genomic,Proteomic	TOP1
												Becatecarin
												9-Aminocamptothecin
												Nemorubicin
												Lucanthone
												Rebeccamycin
												Topotecan
												Lurtotecan
												Aclarubicin
												beta-Lapachone
												Rubitecan
												Pegamotecan
												Edotecarin
												Exatecan
												Camptothecin
												Cositecan
80		7153	TOP2A	topoisomerase (DNA) II alpha 170kDa	DNA gyrase; DNA topoisomerase 2-alpha; DNA topoisomerase II, alpha isozyme; OTTHUMP00000207108; DNA topoisomerase (ATP-hydrolyzing); topoisomerase (DNA) II alpha (170kD); DNA topoisomerase II, 170 kD	TOP2A_HUMAN	DNA topoisomerase 2-alpha	TOP2		Generic enzyme		Valrubicin	DNA topoisomerase 2-alpha	Diagnosis,Differential Diagnosis,Disease Profiling,Monitoring Disease Progression,Monitoring Treatment Efficacy,Predicting Drug Resistance,Predicting Treatment Efficacy ,Prognosis,Prognosis - Risk Stratification,Risk Factor,Screening,Selection for Therapy,Staging,Toxicity Profiling	Genomic,Proteomic	TOP2A
												Becatecarin
												Pirarubicin
												Lucanthone
												Idronoxil
												Esorubicin
												Amonafide
												Aclarubicin
												Menogaril
												Merbarone
												Doxorubicin
												Galarubicin
												Berubicin
												Imidacrine
												Daunorubicin
								TOP2 alpha		Generic enzyme	DNA topoisomerase 2-alpha	Intoplicine
												Piroxantrone
												Mitoxantrone
												NSC601316
												Sobuzoxane
												Ciprofloxacin
												Elsamitrucin
												Etoposide
												Aclarubicin
												Losoxantrone
												Epirubicin
												Teniposide
												Amsacrine
												GL331
												TOP53
												Banoxantrone
												NK109
												ZEN012
												Annamycin
81		7155	TOP2B	topoisomerase (DNA) II beta 180kDa	DNA topoisomerase 2-beta; OTTHUMP00000208318; DNA topoisomerase II, beta isozyme; DNA topoisomerase II, 180 kD; topoisomerase (DNA) II beta (180kD); topoisomerase II beta; topo II beta; DNA topoisomerase II beta; topoisomerase IIb; antigen MLAA-44; U937 associated antigen	TOP2B_HUMAN	DNA topoisomerase 2-beta	TOP2		Generic enzyme		Valrubicin
												Becatecarin
												Pirarubicin
												Lucanthone
												Idronoxil
												Esorubicin
												Amonafide
												Aclarubicin
												Menogaril
												Merbarone
												Doxorubicin
												Galarubicin
												Berubicin
												Imidacrine
												Daunorubicin
								TOP2 beta		Generic enzyme	DNA topoisomerase 2-beta	Intoplicine
												Idarubicin
												Sobuzoxane
												Elsamitrucin
												Etoposide
												Epirubicin
												Teniposide
												GL331
												TOP53
												Banoxantrone
												NK109
												ZEN012
												Annamycin
82		10131	TRAP1	TNF receptor-associated protein 1	HSP 75; heat shock protein 75 kDa, mitochondrial; TNFR-associated protein 1; TRAP-1; tumor necrosis factor type 1 receptor associated protein; tumor necrosis factor type 1 receptor-associated protein	TRAP1_HUMAN	Heat shock protein 75 kDa, mitochondrial	HSP90		Generic binding protein		AUY922	Heat shock protein 75 kDa, mitochondrial	Diagnosis,Disease Profiling,Predicting Drug Resistance,Predicting Treatment Efficacy ,Prognosis	Genomic	TRAP1
												Retaspimycin
												Tanespimycin
												KW2478
												Alvespimycin
83		7846	TUBA1A	tubulin, alpha 1a	tubulin alpha-1A chain; tubulin B-alpha-1; tubulin alpha-3 chain; alpha-tubulin 3; tubulin, alpha, brain-specific; hum-a-tub2; hum-a-tub1; tubulin, alpha 3	TBA1A_HUMAN	Tubulin alpha-1A chain	Tubulin (in microtubules)		Generic binding protein		Estramustine	Tubulin alpha-1A chain	Diagnosis,Disease Profiling,Monitoring Treatment Efficacy,Predicting Treatment Efficacy ,Risk Factor,Toxicity Profiling	Genomic,Proteomic	TUBA1A
												Patupilone
												Noscapine
												Vinblastine
												Epothilone D
												Indibulin
												Mivobulin
												Ixabepilone
												Fosbretabulin
												Vinflunine
												Dolastatin 10
												Sagopilone
												ZD6126
												Larotaxel
												Plinabulin
												MLN2704
												Tasidotin
												Eribulin
												2-Methoxyestradiol
												Vincristine
												TPI287
												Paclitaxel
												OSI461
												Verubulin
												T607
												OXi4503
												Cabazitaxel
												CYT997
84		10376	TUBA1B	tubulin, alpha 1b	alpha tubulin; tubulin K-alpha-1; tubulin alpha-1B chain; alpha-tubulin ubiquitous; tubulin alpha-ubiquitous chain; tubulin, alpha, ubiquitous	TBA1B_HUMAN	Tubulin alpha-1B chain	Tubulin (in microtubules)		Generic binding protein		Estramustine
												Patupilone
												Noscapine
												Vinblastine
												Epothilone D
												Indibulin
												Mivobulin
												Ixabepilone
												Fosbretabulin
												Vinflunine
												Dolastatin 10
												Sagopilone
												ZD6126
												Larotaxel
												Plinabulin
												MLN2704
												Tasidotin
												Eribulin
												2-Methoxyestradiol
												Vincristine
												TPI287
												Paclitaxel
												OSI461
												Verubulin
												T607
												OXi4503
												Cabazitaxel
												CYT997
85		84790	TUBA1C	tubulin, alpha 1c	tubulin alpha-1C chain; tubulin alpha-6 chain; alpha-tubulin 6; tubulin, alpha 6	TBA1C_HUMAN	Tubulin alpha-1C chain	Tubulin (in microtubules)		Generic binding protein		Estramustine	Tubulin alpha-1C chain	Diagnosis,Disease Profiling,Monitoring Treatment Efficacy,Predicting Treatment Efficacy ,Prognosis,Staging	Genomic,Proteomic	TUBA1C
												Patupilone
												Noscapine
												Vinblastine
												Epothilone D
												Indibulin
												Mivobulin
												Ixabepilone
												Fosbretabulin
												Vinflunine
												Dolastatin 10
												Sagopilone
												ZD6126
												Larotaxel
												Plinabulin
												MLN2704
												Tasidotin
												Eribulin
												2-Methoxyestradiol
												Vincristine
												TPI287
												Paclitaxel
												OSI461
												Verubulin
												T607
												OXi4503
												Cabazitaxel
												CYT997
86		7278	TUBA3C	tubulin, alpha 3c	alpha-tubulin 2; tubulin alpha-2 chain; tubulin alpha-3C/D chain; alpha-tubulin 3C/D; tubulin, alpha 2	TBA3C_HUMAN	Tubulin alpha-3C/D chain	Tubulin (in microtubules)		Generic binding protein		Estramustine
												Patupilone
												Noscapine
												Vinblastine
												Epothilone D
												Indibulin
												Mivobulin
												Ixabepilone
												Fosbretabulin
												Vinflunine
												Dolastatin 10
												Sagopilone
												ZD6126
												Larotaxel
												Plinabulin
												MLN2704
												Tasidotin
												Eribulin
												2-Methoxyestradiol
												Vincristine
												TPI287
												Paclitaxel
												OSI461
												Verubulin
												T607
												OXi4503
												Cabazitaxel
												CYT997
87		113457	TUBA3D	tubulin, alpha 3d	tubulin alpha-2 chain; alpha-tubulin 3C/D; alpha-tubulin 2; tubulin alpha-3C/D chain; alpha-tubulin isotype H2-alpha	TBA3C_HUMAN	Tubulin alpha-3C/D chain	Tubulin (in microtubules)		Generic binding protein		Estramustine
												Patupilone
												Noscapine
												Vinblastine
												Epothilone D
												Indibulin
												Mivobulin
												Ixabepilone
												Fosbretabulin
												Vinflunine
												Dolastatin 10
												Sagopilone
												ZD6126
												Larotaxel
												Plinabulin
												MLN2704
												Tasidotin
												Eribulin
												2-Methoxyestradiol
												Vincristine
												TPI287
												Paclitaxel
												OSI461
												Verubulin
												T607
												OXi4503
												Cabazitaxel
												CYT997
88		112714	TUBA3E	tubulin, alpha 3e	tubulin alpha-3E chain; alpha-tubulin 3E	TBA3E_HUMAN	Tubulin alpha-3E chain	Tubulin (in microtubules)		Generic binding protein		Estramustine
												Patupilone
												Noscapine
												Vinblastine
												Epothilone D
												Indibulin
												Mivobulin
												Ixabepilone
												Fosbretabulin
												Vinflunine
												Dolastatin 10
												Sagopilone
												ZD6126
												Larotaxel
												Plinabulin
												MLN2704
												Tasidotin
												Eribulin
												2-Methoxyestradiol
												Vincristine
												TPI287
												Paclitaxel
												OSI461
												Verubulin
												T607
												OXi4503
												Cabazitaxel
												CYT997
89		7277	TUBA4A	tubulin, alpha 4a	tubulin alpha-4A chain; OTTHUMP00000205871; testis-specific alpha-tubulin; tubulin H2-alpha; OTTHUMP00000165870; OTTHUMP00000165869; OTTHUMP00000165871; tubulin, alpha 1; alpha-tubulin 1; tubulin alpha-1 chain; tubulin, alpha 1 (testis specific)	TBA4A_HUMAN	Tubulin alpha-4A chain	Tubulin (in microtubules)		Generic binding protein		Estramustine
												Patupilone
												Noscapine
												Vinblastine
												Epothilone D
												Indibulin
												Mivobulin
												Ixabepilone
												Fosbretabulin
												Vinflunine
												Dolastatin 10
												Sagopilone
												ZD6126
												Larotaxel
												Plinabulin
												MLN2704
												Tasidotin
												Eribulin
												2-Methoxyestradiol
												Vincristine
												TPI287
												Paclitaxel
												OSI461
												Verubulin
												T607
												OXi4503
												Cabazitaxel
												CYT997
								Tubulin alpha-4A		Generic binding protein	Tubulin alpha-4A chain	Epothilone D
												ZEN012
90		80086	TUBA4B	tubulin, alpha 4b (pseudogene)	tubulin, alpha 4; putative tubulin-like protein alpha-4B; tubulin, alpha 4b	TBA4B_HUMAN	Putative tubulin-like protein alpha-4B	Tubulin (in microtubules)		Generic binding protein		Estramustine
												Patupilone
												Noscapine
												Vinblastine
												Epothilone D
												Indibulin
												Mivobulin
												Ixabepilone
												Fosbretabulin
												Vinflunine
												Dolastatin 10
												Sagopilone
												ZD6126
												Larotaxel
												Plinabulin
												MLN2704
												Tasidotin
												Eribulin
												2-Methoxyestradiol
												Vincristine
												TPI287
												Paclitaxel
												OSI461
												Verubulin
												T607
												OXi4503
												Cabazitaxel
												CYT997
91		51807	TUBA8	tubulin, alpha 8	tubulin alpha chain-like 2; tubulin alpha-8 chain; OTTHUMP00000196217	TBA8_HUMAN	Tubulin alpha-8 chain	Tubulin (in microtubules)		Generic binding protein		Estramustine
												Patupilone
												Noscapine
												Vinblastine
												Epothilone D
												Indibulin
												Mivobulin
												Ixabepilone
												Fosbretabulin
												Vinflunine
												Dolastatin 10
												Sagopilone
												ZD6126
												Larotaxel
												Plinabulin
												MLN2704
												Tasidotin
												Eribulin
												2-Methoxyestradiol
												Vincristine
												TPI287
												Paclitaxel
												OSI461
												Verubulin
												T607
												OXi4503
												Cabazitaxel
												CYT997
92		79861	TUBAL3	tubulin, alpha-like 3	tubulin alpha chain-like 3; OTTHUMP00000216159	TBAL3_HUMAN	Tubulin alpha chain-like 3	Tubulin (in microtubules)		Generic binding protein		Estramustine
												Patupilone
												Noscapine
												Vinblastine
												Epothilone D
												Indibulin
												Mivobulin
												Ixabepilone
												Fosbretabulin
												Vinflunine
												Dolastatin 10
												Sagopilone
												ZD6126
												Larotaxel
												Plinabulin
												MLN2704
												Tasidotin
												Eribulin
												2-Methoxyestradiol
												Vincristine
												TPI287
												Paclitaxel
												OSI461
												Verubulin
												T607
												OXi4503
												Cabazitaxel
												CYT997
93		203068	TUBB	tubulin, beta	tubulin beta-1 chain; beta Ib tubulin; OTTHUMP00000164860; tubulin beta chain; tubulin beta-5 chain; beta-4 tubulin; tubulin beta polypeptide; tubulin, beta polypeptide; beta 5-tubulin	TBB5_HUMAN	Tubulin beta chain	Tubulin (in microtubules)		Generic binding protein		Estramustine	Tubulin beta chain	Diagnosis,Disease Profiling,Monitoring Treatment Efficacy,Predicting Drug Resistance,Predicting Treatment Efficacy ,Prognosis,Toxicity Profiling	Genomic,Proteomic	TUBB
												Patupilone
												Noscapine
												Vinblastine
												Epothilone D
												Indibulin
												Mivobulin
												Ixabepilone
												Fosbretabulin
												Vinflunine
												Dolastatin 10
												Sagopilone
												ZD6126
												Larotaxel
												Plinabulin
												MLN2704
												Tasidotin
												Eribulin
												2-Methoxyestradiol
												Vincristine
												TPI287
												Paclitaxel
												OSI461
												Verubulin
												T607
												OXi4503
												Cabazitaxel
												CYT997
								Tubulin beta		Generic binding protein		Ro-317453
												Colchicine
												Maitansine
												Batabulin
												Vindesine
												Paclitaxel
												Lorvotuzumab mertansine
								Tubulin beta 1		Generic binding protein	Tubulin beta chain	Docetaxel
												Vincristine
94		81027	TUBB1	tubulin, beta 1	tubulin beta-1 chain; beta tubulin 1, class VI	TBB1_HUMAN	Tubulin beta-1 chain	TBB1		Generic binding protein	Tubulin beta-1 chain	Batabulin	Tubulin beta-1 chain	Diagnosis,Disease Profiling,Monitoring Treatment Efficacy,Predicting Drug Resistance,Risk Factor	Genomic,Proteomic	TUBB1
												DHA-paclitaxel
								Tubulin (in microtubules)		Generic binding protein		Estramustine
												Patupilone
												Noscapine
												Vinblastine
												Epothilone D
												Indibulin
												Mivobulin
												Ixabepilone
												Fosbretabulin
												Vinflunine
												Dolastatin 10
												Sagopilone
												ZD6126
												Larotaxel
												Plinabulin
												MLN2704
												Tasidotin
												Eribulin
												2-Methoxyestradiol
												Vincristine
												TPI287
												Paclitaxel
												OSI461
												Verubulin
												T607
												OXi4503
												Cabazitaxel
												CYT997
								Tubulin beta		Generic binding protein		Ro-317453
												Colchicine
												Maitansine
												Batabulin
												Vindesine
												Paclitaxel
												Lorvotuzumab mertansine
95		7280	TUBB2A	tubulin, beta 2A	tubulin, beta polypeptide 2; tubulin beta-2A chain; tubulin, beta polypeptide; tubulin, beta 2	TBB2A_HUMAN	Tubulin beta-2A chain	Tubulin (in microtubules)		Generic binding protein		Estramustine	Tubulin beta-2A chain	Diagnosis,Differential Diagnosis,Disease Profiling,Monitoring Treatment Efficacy,Predicting Drug Resistance,Predicting Treatment Efficacy ,Prognosis,Risk Factor	Genomic,Proteomic	TUBB2A
												Patupilone
												Noscapine
												Vinblastine
												Epothilone D
												Indibulin
												Mivobulin
												Ixabepilone
												Fosbretabulin
												Vinflunine
												Dolastatin 10
												Sagopilone
												ZD6126
												Larotaxel
												Plinabulin
												MLN2704
												Tasidotin
												Eribulin
												2-Methoxyestradiol
												Vincristine
												TPI287
												Paclitaxel
												OSI461
												Verubulin
												T607
												OXi4503
												Cabazitaxel
												CYT997
								Tubulin beta		Generic binding protein		Ro-317453
												Colchicine
												Maitansine
												Batabulin
												Vindesine
												Paclitaxel
												Lorvotuzumab mertansine
								Tubulin beta 2		Generic binding protein	Tubulin beta-2A chain	Vinblastine
												Batabulin
												Vinorelbine
												Vincristine
96		347733	TUBB2B	tubulin, beta 2B	tubulin beta-2B chain; class II beta-tubulin isotype; tubulin, beta polypeptide paralog	TBB2B_HUMAN	Tubulin beta-2B chain	Tubulin (in microtubules)		Generic binding protein		Estramustine	Tubulin beta-2B chain	Diagnosis,Disease Profiling,Monitoring Treatment Efficacy,Predicting Treatment Efficacy ,Risk Factor	Genomic,Proteomic	TUBB2B
												Patupilone
												Noscapine
												Vinblastine
												Epothilone D
												Indibulin
												Mivobulin
												Ixabepilone
												Fosbretabulin
												Vinflunine
												Dolastatin 10
												Sagopilone
												ZD6126
												Larotaxel
												Plinabulin
												MLN2704
												Tasidotin
												Eribulin
												2-Methoxyestradiol
												Vincristine
												TPI287
												Paclitaxel
												OSI461
												Verubulin
												T607
												OXi4503
												Cabazitaxel
												CYT997
								Tubulin beta		Generic binding protein		Ro-317453
												Colchicine
												Maitansine
												Batabulin
												Vindesine
												Paclitaxel
												Lorvotuzumab mertansine
97		10383	TUBB2C	tubulin, beta 2C	tubulin beta-2C chain; tubulin beta-2 chain; tubulin, beta, 2; class IVb beta tubulin	TBB2C_HUMAN	Tubulin beta-2C chain	Tubulin (in microtubules)		Generic binding protein		Estramustine	Tubulin beta-2C chain	Diagnosis,Disease Profiling,Monitoring Treatment Efficacy,Predicting Drug Resistance,Predicting Treatment Efficacy ,Prognosis	Genomic,Proteomic	TUBB2C
												Patupilone	38-gene expression cancer panel	Prognosis,Prognosis - Risk Stratification	Genomic	BCL2A1 variant 1,BTG2,C17orf37,C4B,CYC1,DDT variant 1,ENO1,ETFB variant 1,FABP5,GATA3,IL6ST variant 1,PGK1,POR,PPA1,PPP1CA,PSMB7,RAB10,RHOC,RPN1,SLC25A5,SRSF5 variant 1,SURF4,TACC3,TNFSF13 variant alpha,TOE1,TUBB2C,TUBB3,TUBB6,UBE2C variant 1,VEGFA,XIST
												Noscapine
												Vinblastine
												Epothilone D
												Indibulin
												Mivobulin
												Ixabepilone
												Fosbretabulin
												Vinflunine
												Dolastatin 10
												Sagopilone
												ZD6126
												Larotaxel
												Plinabulin
												MLN2704
												Tasidotin
												Eribulin
												2-Methoxyestradiol
												Vincristine
												TPI287
												Paclitaxel
												OSI461
												Verubulin
												T607
												OXi4503
												Cabazitaxel
												CYT997
								Tubulin beta		Generic binding protein		Ro-317453
												Colchicine
												Maitansine
												Batabulin
												Vindesine
												Paclitaxel
												Lorvotuzumab mertansine
98		10381	TUBB3	tubulin, beta 3	tubulin beta-3 chain; tubulin beta-III; tubulin beta-4 chain	TBB3_HUMAN	Tubulin beta-3 chain	Tubulin (in microtubules)		Generic binding protein		Estramustine	Tubulin beta-3 chain	Diagnosis,Disease Profiling,Monitoring Treatment Efficacy,Predicting Drug Resistance,Predicting Treatment Efficacy ,Prognosis,Risk Factor,Selection for Therapy,Staging	Genomic,Proteomic	TUBB3
												Patupilone	38-gene expression cancer panel	Prognosis,Prognosis - Risk Stratification	Genomic	BCL2A1 variant 1,BTG2,C17orf37,C4B,CYC1,DDT variant 1,ENO1,ETFB variant 1,FABP5,GATA3,IL6ST variant 1,PGK1,POR,PPA1,PPP1CA,PSMB7,RAB10,RHOC,RPN1,SLC25A5,SRSF5 variant 1,SURF4,TACC3,TNFSF13 variant alpha,TOE1,TUBB2C,TUBB3,TUBB6,UBE2C variant 1,VEGFA,XIST
												Noscapine
												Vinblastine
												Epothilone D
												Indibulin
												Mivobulin
												Ixabepilone
												Fosbretabulin
												Vinflunine
												Dolastatin 10
												Sagopilone
												ZD6126
												Larotaxel
												Plinabulin
												MLN2704
												Tasidotin
												Eribulin
												2-Methoxyestradiol
												Vincristine
												TPI287
												Paclitaxel
												OSI461
												Verubulin
												T607
												OXi4503
												Cabazitaxel
												CYT997
								Tubulin beta		Generic binding protein		Ro-317453
												Colchicine
												Maitansine
												Batabulin
												Vindesine
												Paclitaxel
												Lorvotuzumab mertansine
99		10382	TUBB4	tubulin, beta 4	tubulin beta-4 chain; tubulin 5 beta; tubulin, beta, 5	TBB4_HUMAN	Tubulin beta-4 chain	Tubulin (in microtubules)		Generic binding protein		Estramustine	Tubulin beta-4 chain	Diagnosis,Disease Profiling,Monitoring Treatment Efficacy,Predicting Treatment Efficacy ,Toxicity Profiling	Genomic,Proteomic	TUBB4
												Patupilone
												Noscapine
												Vinblastine
												Epothilone D
												Indibulin
												Mivobulin
												Ixabepilone
												Fosbretabulin
												Vinflunine
												Dolastatin 10
												Sagopilone
												ZD6126
												Larotaxel
												Plinabulin
												MLN2704
												Tasidotin
												Eribulin
												2-Methoxyestradiol
												Vincristine
												TPI287
												Paclitaxel
												OSI461
												Verubulin
												T607
												OXi4503
												Cabazitaxel
												CYT997
								Tubulin beta		Generic binding protein		Ro-317453
												Colchicine
												Maitansine
												Batabulin
												Vindesine
												Paclitaxel
												Lorvotuzumab mertansine
100		56604	TUBB4Q	tubulin, beta polypeptide 4, member Q	putative tubulin beta-4q chain	TBB4Q_HUMAN	Putative tubulin beta-4q chain	Tubulin (in microtubules)		Generic binding protein		Estramustine
												Patupilone
												Noscapine
												Vinblastine
												Epothilone D
												Indibulin
												Mivobulin
												Ixabepilone
												Fosbretabulin
												Vinflunine
												Dolastatin 10
												Sagopilone
												ZD6126
												Larotaxel
												Plinabulin
												MLN2704
												Tasidotin
												Eribulin
												2-Methoxyestradiol
												Vincristine
												TPI287
												Paclitaxel
												OSI461
												Verubulin
												T607
												OXi4503
												Cabazitaxel
												CYT997
								Tubulin beta		Generic binding protein		Ro-317453
												Colchicine
												Maitansine
												Batabulin
												Vindesine
												Paclitaxel
												Lorvotuzumab mertansine
101		84617	TUBB6	tubulin, beta 6	tubulin beta-6 chain; tubulin beta MGC4083	TBB6_HUMAN	Tubulin beta-6 chain	Tubulin (in microtubules)		Generic binding protein		Estramustine	Tubulin beta-6 chain	Diagnosis,Disease Profiling,Monitoring Disease Progression,Predicting Treatment Efficacy ,Risk Factor,Staging	Genomic	TUBB6
												Patupilone	38-gene expression cancer panel	Prognosis,Prognosis - Risk Stratification	Genomic	BCL2A1 variant 1,BTG2,C17orf37,C4B,CYC1,DDT variant 1,ENO1,ETFB variant 1,FABP5,GATA3,IL6ST variant 1,PGK1,POR,PPA1,PPP1CA,PSMB7,RAB10,RHOC,RPN1,SLC25A5,SRSF5 variant 1,SURF4,TACC3,TNFSF13 variant alpha,TOE1,TUBB2C,TUBB3,TUBB6,UBE2C variant 1,VEGFA,XIST
												Noscapine
												Vinblastine
												Epothilone D
												Indibulin
												Mivobulin
												Ixabepilone
												Fosbretabulin
												Vinflunine
												Dolastatin 10
												Sagopilone
												ZD6126
												Larotaxel
												Plinabulin
												MLN2704
												Tasidotin
												Eribulin
												2-Methoxyestradiol
												Vincristine
												TPI287
												Paclitaxel
												OSI461
												Verubulin
												T607
												OXi4503
												Cabazitaxel
												CYT997
								Tubulin beta		Generic binding protein		Ro-317453
												Colchicine
												Maitansine
												Batabulin
												Vindesine
												Paclitaxel
												Lorvotuzumab mertansine
102		347688	TUBB8	tubulin, beta 8	tubulin beta-8 chain; OTTHUMP00000018932; OTTHUMP00000215935; HSA10p15 beta-tubulin 4Q; OTTHUMP00000215934	TBB8_HUMAN	Tubulin beta-8 chain	Tubulin (in microtubules)		Generic binding protein		Estramustine
												Patupilone
												Noscapine
												Vinblastine
												Epothilone D
												Indibulin
												Mivobulin
												Ixabepilone
												Fosbretabulin
												Vinflunine
												Dolastatin 10
												Sagopilone
												ZD6126
												Larotaxel
												Plinabulin
												MLN2704
												Tasidotin
												Eribulin
												2-Methoxyestradiol
												Vincristine
												TPI287
												Paclitaxel
												OSI461
												Verubulin
												T607
												OXi4503
												Cabazitaxel
												CYT997
								Tubulin beta		Generic binding protein		Ro-317453
												Colchicine
												Maitansine
												Batabulin
												Vindesine
												Paclitaxel
												Lorvotuzumab mertansine
103		7298	TYMS	thymidylate synthetase	thymidylate synthase; TSase	TYSY_HUMAN	Thymidylate synthase	TYSY		Generic enzyme	Thymidylate synthase	Doxifluridine	Thymidylate synthase	Diagnosis,Differential Diagnosis,Disease Profiling,Monitoring Treatment Efficacy,Predicting Drug Resistance,Predicting Treatment Efficacy ,Predicting Treatment Toxicity,Prognosis,Risk Factor	Genomic,Proteomic	TYMS
												Methotrexate
												Floxuridine
												Fluorouracil
												Pemetrexed
												Raltitrexed
												Nolatrexed
												1843U89
												Plevitrexed
104		7422	VEGFA	vascular endothelial growth factor A	OTTHUMP00000165987; OTTHUMP00000224107; vascular endothelial growth factor; vascular permeability factor	VEGFA_HUMAN	Vascular endothelial growth factor A	VEGF-A		Receptor ligand	Vascular endothelial growth factor A	Cimetidine	Vascular endothelial growth factor A	Diagnosis,Differential Diagnosis,Disease Profiling,Monitoring Disease Progression,Monitoring Treatment Efficacy,Monitoring Treatment Toxicity,Predicting Drug Resistance,Predicting Treatment Efficacy ,Predicting Treatment Toxicity,Prognosis,Prognosis - Risk Stratification,Risk Factor,Staging,Toxicity Profiling	Genomic,Proteomic	VEGFA,VEGFA variant 1,VEGFA variant 2,VEGFA variant 6,VEGFA variant 7
												Thalidomide	VEGF/SEMA ratio	Disease Profiling,Prognosis	Proteomic	SEMA6A,VEGFA
												Ranibizumab	38-gene expression cancer panel	Prognosis,Prognosis - Risk Stratification	Genomic	BCL2A1 variant 1,BTG2,C17orf37,C4B,CYC1,DDT variant 1,ENO1,ETFB variant 1,FABP5,GATA3,IL6ST variant 1,PGK1,POR,PPA1,PPP1CA,PSMB7,RAB10,RHOC,RPN1,SLC25A5,SRSF5 variant 1,SURF4,TACC3,TNFSF13 variant alpha,TOE1,TUBB2C,TUBB3,TUBB6,UBE2C variant 1,VEGFA,XIST
												Bevacizumab
												Pegaptanib
												Celecoxib
												PI88
												Lenalidomide
												Aflibercept
