# Supplementary material for: Network Based Consensus Gene Signatures for Biomarker Discovery in Breast Cancer
Source: PLoS One. 2011 Oct 25;6(10):e25364. doi: 10.1371/journal.pone.0025364 (PMC3201953; doi:10.1371/journal.pone.0025364)
Supplement: Table S5 — Predictive signature for the Ivshina et al. dataset. (XLS) [file pone.0025364.s008.xls]

## Sheet: Sheet1
sig.gene	qvalue	entrez	symbol	cancer.gene	breast.cancer.gene	drug.target	KEGG.pathways
214710_s_at	0	891	CCNB1	FunDO			Cell cycle, Oocyte meiosis, p53 signaling pathway, Progesterone-mediated oocyte maturation
204026_s_at	0	11130	ZWINT
222077_s_at	0	29127	RACGAP1		FunDO
202954_at	0	11065	UBE2C	FunDO			Ubiquitin mediated proteolysis
203145_at	0	10615	SPAG5
201890_at	0	6241	RRM2	FunDO			Purine metabolism, Pyrimidine metabolism, Glutathione metabolism, Metabolic pathways, p53 signaling pathway
204033_at	0	9319	TRIP13
209773_s_at	0	6241	RRM2	FunDO			Purine metabolism, Pyrimidine metabolism, Glutathione metabolism, Metabolic pathways, p53 signaling pathway
203213_at	0	983	CDK1				Cell cycle, Oocyte meiosis, p53 signaling pathway, Gap junction, Progesterone-mediated oocyte maturation
208079_s_at	0	6790	AURKA				Oocyte meiosis
219787_s_at	0	1894	ECT2	FunDO
204649_at	0	10024	TROAP
218755_at	0	10112	KIF20A
213226_at	0	890	CCNA2	FunDO			Cell cycle, Progesterone-mediated oocyte maturation
204825_at	0	9833	MELK	FunDO
204126_s_at	0	8318	CDC45				Cell cycle
214328_s_at	0	3320	HSP90AA1	FunDO		yes	Protein processing in endoplasmic reticulum, Antigen processing and presentation, NOD-like receptor signaling pathway, Progesterone-mediated oocyte maturation, Pathways in cancer, Prostate cancer
208696_at	0	22948	CCT5
204092_s_at	0	6790	AURKA				Oocyte meiosis
213599_at	0	11339	OIP5
203276_at	0	4001	LMNB1
201710_at	0	4605	MYBL2	FunDO
205024_s_at	0	5888	RAD51	FunDO			Homologous recombination, Pathways in cancer, Pancreatic cancer
204947_at	0	1869	E2F1	FunDO			Cell cycle, Pathways in cancer, Pancreatic cancer, Glioma, Prostate cancer, Melanoma, Bladder cancer, Chronic myeloid leukemia, Small cell lung cancer, Non-small cell lung cancer
202870_s_at	0	991	CDC20				Cell cycle, Oocyte meiosis, Ubiquitin mediated proteolysis
204962_s_at	0	1058	CENPA
213671_s_at	0	4141	MARS				Selenocompound metabolism, Aminoacyl-tRNA biosynthesis
204822_at	0	7272	TTK				Cell cycle
203214_x_at	0	983	CDK1				Cell cycle, Oocyte meiosis, p53 signaling pathway, Gap junction, Progesterone-mediated oocyte maturation
210559_s_at	0	983	CDK1				Cell cycle, Oocyte meiosis, p53 signaling pathway, Gap junction, Progesterone-mediated oocyte maturation
204767_s_at	0	2237	FEN1				DNA replication, Base excision repair, Non-homologous end-joining
204162_at	0	10403	NDC80	FunDO
201292_at	0	7153	TOP2A			yes
209464_at	0	9212	AURKB	FunDO
204023_at	0	5984	RFC4				DNA replication, Nucleotide excision repair, Mismatch repair
219105_x_at	0	23594	ORC6				Cell cycle
202666_s_at	0	86	ACTL6A
209172_s_at	0	1063	CENPF		FunDO
219588_s_at	0	54892	NCAPG2
201291_s_at	0	7153	TOP2A			yes
201664_at	0	10051	SMC4
211969_at	0	3320	HSP90AA1	FunDO		yes	Protein processing in endoplasmic reticulum, Antigen processing and presentation, NOD-like receptor signaling pathway, Progesterone-mediated oocyte maturation, Pathways in cancer, Prostate cancer
201342_at	0	6631	SNRPC				Spliceosome
202408_s_at	0	26121	PRPF31				Spliceosome
203805_s_at	0	2175	FANCA		FunDO
202240_at	0	5347	PLK1	FunDO			Cell cycle, Oocyte meiosis, Progesterone-mediated oocyte maturation
201114_x_at	0	5688	PSMA7				Proteasome
204267_x_at	0	9088	PKMYT1				Cell cycle, Oocyte meiosis, Progesterone-mediated oocyte maturation
207828_s_at	0	1063	CENPF		FunDO
201584_s_at	0	10212	DDX39A	FunDO
205644_s_at	0	6637	SNRPG				Spliceosome
203832_at	0	6636	SNRPF				Spliceosome
201475_x_at	0	4141	MARS				Selenocompound metabolism, Aminoacyl-tRNA biosynthesis
203418_at	0	890	CCNA2	FunDO			Cell cycle, Progesterone-mediated oocyte maturation
218585_s_at	0	51514	DTL
214437_s_at	0	6472	SHMT2				Glycine, serine and threonine metabolism, Cyanoamino acid metabolism, One carbon pool by folate, Metabolic pathways
219512_at	0	79980	DSN1
210821_x_at	0	1058	CENPA
209008_x_at	0	3856	KRT8		FunDO
200924_s_at	0	6520	SLC3A2	FunDO			Protein digestion and absorption
200772_x_at	0	5757	PTMA
203358_s_at	0	2146	EZH2	FunDO
211765_x_at	0	5478	PPIA
211378_x_at	0	5478	PPIA
202066_at	0	8500	PPFIA1
211065_x_at	0	5211	PFKL				Glycolysis / Gluconeogenesis, Pentose phosphate pathway, Fructose and mannose metabolism, Galactose metabolism, Metabolic pathways
216088_s_at	0	5688	PSMA7				Proteasome
211921_x_at	0	5757	PTMA
208549_x_at	0	5757	PTMA
204531_s_at	0	672	BRCA1	FunDO			Ubiquitin mediated proteolysis
210211_s_at	0	3320	HSP90AA1	FunDO		yes	Protein processing in endoplasmic reticulum, Antigen processing and presentation, NOD-like receptor signaling pathway, Progesterone-mediated oocyte maturation, Pathways in cancer, Prostate cancer
202275_at	0	2539	G6PD				Pentose phosphate pathway, Glutathione metabolism, Metabolic pathways
202352_s_at	0	5718	PSMD12				Proteasome
211978_x_at	0	5478	PPIA
200639_s_at	0	7534	YWHAZ				Cell cycle, Oocyte meiosis, Neurotrophin signaling pathway, Pathogenic Escherichia coli infection
201293_x_at	0	5478	PPIA
202407_s_at	0	26121	PRPF31				Spliceosome
203806_s_at	0	2175	FANCA		FunDO
202353_s_at	0	5718	PSMD12				Proteasome
210236_at	0	8500	PPFIA1
216836_s_at	0	2064	ERBB2	FunDO		yes	ErbB signaling pathway, Calcium signaling pathway, Focal adhesion, Adherens junction, Pathways in cancer, Pancreatic cancer, Endometrial cancer, Prostate cancer, Bladder cancer, Non-small cell lung cancer
220651_s_at	0	55388	MCM10
200640_at	0	7534	YWHAZ				Cell cycle, Oocyte meiosis, Neurotrophin signaling pathway, Pathogenic Escherichia coli infection
212661_x_at	0	5478	PPIA
201232_s_at	0	5719	PSMD13				Proteasome
219494_at	0.00446689	25788	RAD54B				Homologous recombination
220083_x_at	0.00446689	51377	UCHL5
209744_x_at	0.00446689	83737	ITCH				Ubiquitin mediated proteolysis, Endocytosis
203612_at	0.00446689	705	BYSL
219000_s_at	0.00446689	79075	DSCC1
210930_s_at	0.00446689	2064	ERBB2	FunDO		yes	ErbB signaling pathway, Calcium signaling pathway, Focal adhesion, Adherens junction, Pathways in cancer, Pancreatic cancer, Endometrial cancer, Prostate cancer, Bladder cancer, Non-small cell lung cancer
217094_s_at	0.00446689	83737	ITCH				Ubiquitin mediated proteolysis, Endocytosis
201663_s_at	0.00446689	10051	SMC4
204826_at	0.00446689	899	CCNF
203432_at	0.00446689	7112	TMPO	FunDO
201102_s_at	0.00446689	5211	PFKL				Glycolysis / Gluconeogenesis, Pentose phosphate pathway, Fructose and mannose metabolism, Galactose metabolism, Metabolic pathways
201759_at	0.00446689	6904	TBCD
201091_s_at	0.00446689	11335	CBX3
211052_s_at	0.00446689	6904	TBCD
215075_s_at	0.00446689	2885	GRB2				MAPK signaling pathway, ErbB signaling pathway, Chemokine signaling pathway, Dorso-ventral axis formation, Osteoclast differentiation, Focal adhesion, Gap junction, Jak-STAT signaling pathway, Natural killer cell mediated cytotoxicity, T cell receptor signaling pathway, B cell receptor signaling pathway, Fc epsilon RI signaling pathway, Neurotrophin signaling pathway, Insulin signaling pathway, G…
211058_x_at	0.00446689	10376	TUBA1B		FunDO	yes	Phagosome, Gap junction, Pathogenic Escherichia coli infection
212072_s_at	0.00446689	1457	CSNK2A1		FunDO		Ribosome biogenesis in eukaryotes, Wnt signaling pathway, Adherens junction, Tight junction
216515_x_at	0.00446689	5757	PTMA
2028_s_at	0.00446689	1869	E2F1	FunDO			Cell cycle, Pathways in cancer, Pancreatic cancer, Glioma, Prostate cancer, Melanoma, Bladder cancer, Chronic myeloid leukemia, Small cell lung cancer, Non-small cell lung cancer
204252_at	0.00446689	1017	CDK2			yes	Cell cycle, Oocyte meiosis, p53 signaling pathway, Progesterone-mediated oocyte maturation, Pathways in cancer, Prostate cancer, Small cell lung cancer
211072_x_at	0.00870857	10376	TUBA1B		FunDO	yes	Phagosome, Gap junction, Pathogenic Escherichia coli infection
200037_s_at	0.00870857	11335	CBX3
204056_s_at	0.00870857	4598	MVK				Terpenoid backbone biosynthesis, Metabolic pathways, Peroxisome
202582_s_at	0.0146255	10048	RANBP9
201090_x_at	0.0146255	10376	TUBA1B		FunDO	yes	Phagosome, Gap junction, Pathogenic Escherichia coli infection
200773_x_at	0.0146255	5757	PTMA
207163_s_at	0.0146255	207	AKT1	FunDO			MAPK signaling pathway, ErbB signaling pathway, Chemokine signaling pathway, mTOR signaling pathway, Apoptosis, VEGF signaling pathway, Osteoclast differentiation, Focal adhesion, Tight junction, Toll-like receptor signaling pathway, Jak-STAT signaling pathway, T cell receptor signaling pathway, B cell receptor signaling pathway, Fc epsilon RI signaling pathway, Fc gamma R-mediated phagocytosis, …
202635_s_at	0.0146255	5440	POLR2K				Purine metabolism, Pyrimidine metabolism, Metabolic pathways, RNA polymerase, Huntington's disease
202634_at	0.0146255	5440	POLR2K				Purine metabolism, Pyrimidine metabolism, Metabolic pathways, RNA polymerase, Huntington's disease
216821_at	0.0189109	3856	KRT8		FunDO
211968_s_at	0.0189109	3320	HSP90AA1	FunDO		yes	Protein processing in endoplasmic reticulum, Antigen processing and presentation, NOD-like receptor signaling pathway, Progesterone-mediated oocyte maturation, Pathways in cancer, Prostate cancer
203302_at	0.0189109	1633	DCK	FunDO			Purine metabolism, Pyrimidine metabolism, Metabolic pathways
204768_s_at	0.0189109	2237	FEN1				DNA replication, Base excision repair, Non-homologous end-joining
201266_at	0.0189109	7296	TXNRD1				Pyrimidine metabolism, Selenocompound metabolism
209330_s_at	0.0189109	3184	HNRNPD
212639_x_at	0.0189109	10376	TUBA1B		FunDO	yes	Phagosome, Gap junction, Pathogenic Escherichia coli infection
200073_s_at	0.0189109	3184	HNRNPD
213646_x_at	0.0285881	10376	TUBA1B		FunDO	yes	Phagosome, Gap junction, Pathogenic Escherichia coli infection
206690_at	0.0285881	40	ACCN1				Taste transduction
210028_s_at	0.0285881	23595	ORC3				Cell cycle
201984_s_at	0.0297034	1956	EGFR	FunDO		yes	MAPK signaling pathway, ErbB signaling pathway, Calcium signaling pathway, Cytokine-cytokine receptor interaction, Endocytosis, Dorso-ventral axis formation, Focal adhesion, Adherens junction, Gap junction, Regulation of actin cytoskeleton, GnRH signaling pathway, Epithelial cell signaling in Helicobacter pylori infection, Hepatitis C, Pathways in cancer, Pancreatic cancer, Endometrial cancer, Gl…
213535_s_at	0.0297034	7329	UBE2I				RNA transport, Ubiquitin mediated proteolysis
202575_at	0.0297034	1382	CRABP2
212242_at	0.0297034	7277	TUBA4A	FunDO	FunDO	yes	Phagosome, Gap junction, Pathogenic Escherichia coli infection
214702_at	0.0297034	2335	FN1				Focal adhesion, ECM-receptor interaction, Regulation of actin cytoskeleton, Bacterial invasion of epithelial cells, Amoebiasis, Pathways in cancer, Small cell lung cancer
210235_s_at	0.0297034	8500	PPFIA1
200638_s_at	0.0297034	7534	YWHAZ				Cell cycle, Oocyte meiosis, Neurotrophin signaling pathway, Pathogenic Escherichia coli infection
212075_s_at	0.0297034	1457	CSNK2A1		FunDO		Ribosome biogenesis in eukaryotes, Wnt signaling pathway, Adherens junction, Tight junction
204534_at	0.0343359	7448	VTN		FunDO		Focal adhesion, ECM-receptor interaction
221480_at	0.0343359	3184	HNRNPD
208694_at	0.0469677	5591	PRKDC				Non-homologous end-joining, Cell cycle
210240_s_at	0.0469677	1032	CDKN2D				Cell cycle
209189_at	0	2353	FOS				MAPK signaling pathway, Osteoclast differentiation, Toll-like receptor signaling pathway, T cell receptor signaling pathway, B cell receptor signaling pathway, Leishmaniasis, Chagas disease (American trypanosomiasis), Pathways in cancer, Colorectal cancer, Rheumatoid arthritis
201893_x_at	0	1634	DCN				TGF-beta signaling pathway
201426_s_at	0	7431	VIM		FunDO
211896_s_at	0	1634	DCN				TGF-beta signaling pathway
213103_at	0	90627	STARD13
212667_at	0	6678	SPARC	FunDO
212071_s_at	0	6711	SPTBN1
211813_x_at	0	1634	DCN				TGF-beta signaling pathway
200672_x_at	0	6711	SPTBN1
209335_at	0.00498231	1634	DCN				TGF-beta signaling pathway
212097_at	0.00498231	857	CAV1	FunDO			Endocytosis, Focal adhesion, Bacterial invasion of epithelial cells, Viral myocarditis
203065_s_at	0.00498231	857	CAV1	FunDO			Endocytosis, Focal adhesion, Bacterial invasion of epithelial cells, Viral myocarditis
203929_s_at	0.0189109	4137	MAPT				MAPK signaling pathway, Alzheimer's disease
213071_at	0.0189109	1805	DPT
206401_s_at	0.0189109	4137	MAPT				MAPK signaling pathway, Alzheimer's disease
200665_s_at	0.0189109	6678	SPARC	FunDO
211943_x_at	0.0189109	7178	TPT1
209747_at	0.0285881	7043	TGFB3				MAPK signaling pathway, Cytokine-cytokine receptor interaction, Cell cycle, Endocytosis, TGF-beta signaling pathway, Leishmaniasis, Chagas disease (American trypanosomiasis), Malaria, Toxoplasmosis, Amoebiasis, Pathways in cancer, Colorectal cancer, Renal cell carcinoma, Pancreatic cancer, Chronic myeloid leukemia, Rheumatoid arthritis, Hypertrophic cardiomyopathy (HCM), Dilated cardiomyopathy
203930_s_at	0.0285881	4137	MAPT				MAPK signaling pathway, Alzheimer's disease
211029_x_at	0.0285881	8817	FGF18				MAPK signaling pathway, Regulation of actin cytoskeleton, Pathways in cancer, Melanoma
203928_x_at	0.0285881	4137	MAPT				MAPK signaling pathway, Alzheimer's disease
210365_at	0.0297034	861	RUNX1				Pathways in cancer, Chronic myeloid leukemia, Acute myeloid leukemia
206542_s_at	0.0297034	6595	SMARCA2
206987_x_at	0.0297034	8817	FGF18				MAPK signaling pathway, Regulation of actin cytoskeleton, Pathways in cancer, Melanoma
212869_x_at	0.0297034	7178	TPT1
206544_x_at	0.0297034	6595	SMARCA2
200671_s_at	0.0343359	6711	SPTBN1
207977_s_at	0.0343359	1805	DPT
209360_s_at	0.0343359	861	RUNX1				Pathways in cancer, Chronic myeloid leukemia, Acute myeloid leukemia
201860_s_at	0.0343359	5327	PLAT				Complement and coagulation cascades
213068_at	0.0343359	1805	DPT
202962_at	0.0469677	23303	KIF13B
217707_x_at	0.0469677	6595	SMARCA2
208683_at	0.0469677	824	CAPN2		FunDO		Protein processing in endoplasmic reticulum, Apoptosis, Focal adhesion, Alzheimer's disease
212284_x_at	0.0473746	7178	TPT1
206796_at	0.0473746	8840	WISP1	FunDO
204892_x_at	0.0473746	1915	EEF1A1				RNA transport
216520_s_at	0.0473746	7178	TPT1
