# Supplementary material for: Network Based Consensus Gene Signatures for Biomarker Discovery in Breast Cancer
Source: PLoS One. 2011 Oct 25;6(10):e25364. doi: 10.1371/journal.pone.0025364 (PMC3201953; doi:10.1371/journal.pone.0025364)
Supplement: Table S6 — Predictive signature for the Mainz dataset. (XLS) [file pone.0025364.s009.xls]

## Sheet: Sheet1
sig.gene	qvalue	entrez	symbol	cancer.gene	breast.cancer.gene	drug.target	KEGG.pathways
209172_s_at	0	1063	CENPF		FunDO
207828_s_at	0	1063	CENPF		FunDO
201291_s_at	0	7153	TOP2A			yes
202065_s_at	0	8500	PPFIA1
213226_at	0	890	CCNA2	FunDO			Cell cycle, Progesterone-mediated oocyte maturation
204649_at	0	10024	TROAP
209464_at	0	9212	AURKB	FunDO
204825_at	0	9833	MELK	FunDO
204822_at	0	7272	TTK				Cell cycle
201292_at	0	7153	TOP2A			yes
204993_at	0	2781	GNAZ				Long-term depression
203213_at	0	983	CDK1				Cell cycle, Oocyte meiosis, p53 signaling pathway, Gap junction, Progesterone-mediated oocyte maturation
213599_at	0	11339	OIP5
201091_s_at	0	11335	CBX3
211765_x_at	0	5478	PPIA
205024_s_at	0	5888	RAD51	FunDO			Homologous recombination, Pathways in cancer, Pancreatic cancer
204162_at	0	10403	NDC80	FunDO
209753_s_at	0	7112	TMPO	FunDO
218755_at	0	10112	KIF20A
204126_s_at	0	8318	CDC45				Cell cycle
204026_s_at	0	11130	ZWINT
204947_at	0	1869	E2F1	FunDO			Cell cycle, Pathways in cancer, Pancreatic cancer, Glioma, Prostate cancer, Melanoma, Bladder cancer, Chronic myeloid leukemia, Small cell lung cancer, Non-small cell lung cancer
204767_s_at	0	2237	FEN1				DNA replication, Base excision repair, Non-homologous end-joining
222077_s_at	0	29127	RACGAP1		FunDO
201710_at	0	4605	MYBL2	FunDO
203418_at	0	890	CCNA2	FunDO			Cell cycle, Progesterone-mediated oocyte maturation
203214_x_at	0	983	CDK1				Cell cycle, Oocyte meiosis, p53 signaling pathway, Gap junction, Progesterone-mediated oocyte maturation
208079_s_at	0	6790	AURKA				Oocyte meiosis
210236_at	0	8500	PPFIA1
211378_x_at	0	5478	PPIA
204962_s_at	0	1058	CENPA
200772_x_at	0	5757	PTMA
204023_at	0	5984	RFC4				DNA replication, Nucleotide excision repair, Mismatch repair
201584_s_at	0	10212	DDX39A	FunDO
214710_s_at	0	891	CCNB1	FunDO			Cell cycle, Oocyte meiosis, p53 signaling pathway, Progesterone-mediated oocyte maturation
219588_s_at	0	54892	NCAPG2
210559_s_at	0	983	CDK1				Cell cycle, Oocyte meiosis, p53 signaling pathway, Gap junction, Progesterone-mediated oocyte maturation
215623_x_at	0	10051	SMC4
203358_s_at	0	2146	EZH2	FunDO
203145_at	0	10615	SPAG5
219787_s_at	0	1894	ECT2	FunDO
204092_s_at	0	6790	AURKA				Oocyte meiosis
221481_x_at	0	3184	HNRNPD
202870_s_at	0	991	CDC20				Cell cycle, Oocyte meiosis, Ubiquitin mediated proteolysis
209214_s_at	0	2130	EWSR1	FunDO
200037_s_at	0	11335	CBX3
219000_s_at	0	79075	DSCC1
211921_x_at	0	5757	PTMA
201266_at	0	7296	TXNRD1				Pyrimidine metabolism, Selenocompound metabolism
211978_x_at	0	5478	PPIA
201342_at	0	6631	SNRPC				Spliceosome
220651_s_at	0	55388	MCM10
219105_x_at	0	23594	ORC6				Cell cycle
202954_at	0	11065	UBE2C	FunDO			Ubiquitin mediated proteolysis
204826_at	0	899	CCNF
204033_at	0.0101616	9319	TRIP13
204252_at	0.0101616	1017	CDK2			yes	Cell cycle, Oocyte meiosis, p53 signaling pathway, Progesterone-mediated oocyte maturation, Pathways in cancer, Prostate cancer, Small cell lung cancer
201114_x_at	0.0101616	5688	PSMA7				Proteasome
210461_s_at	0.0101616	3983	ABLIM1				Axon guidance
203276_at	0.0101616	4001	LMNB1
203432_at	0.0101616	7112	TMPO	FunDO
208549_x_at	0.0193705	5757	PTMA
210011_s_at	0.0193705	2130	EWSR1	FunDO
201232_s_at	0.0193705	5719	PSMD13				Proteasome
221480_at	0.0193705	3184	HNRNPD
217341_at	0.0193705	1759	DNM1				Endocytosis, Fc gamma R-mediated phagocytosis, Bacterial invasion of epithelial cells
202066_at	0.0231289	8500	PPFIA1
201759_at	0.0231289	6904	TBCD
210821_x_at	0.0231289	1058	CENPA
201233_at	0.0231289	5719	PSMD13				Proteasome
201293_x_at	0.0231289	5478	PPIA
207555_s_at	0.0317874	6915	TBXA2R				Calcium signaling pathway, Neuroactive ligand-receptor interaction
209773_s_at	0.0317874	6241	RRM2	FunDO			Purine metabolism, Pyrimidine metabolism, Glutathione metabolism, Metabolic pathways, p53 signaling pathway
214562_at	0.0317874	8368	HIST1H4L				Systemic lupus erythematosus
2028_s_at	0.0317874	1869	E2F1	FunDO			Cell cycle, Pathways in cancer, Pancreatic cancer, Glioma, Prostate cancer, Melanoma, Bladder cancer, Chronic myeloid leukemia, Small cell lung cancer, Non-small cell lung cancer
204768_s_at	0.0317874	2237	FEN1				DNA replication, Base excision repair, Non-homologous end-joining
219494_at	0.0317874	25788	RAD54B				Homologous recombination
201890_at	0.0317874	6241	RRM2	FunDO			Purine metabolism, Pyrimidine metabolism, Glutathione metabolism, Metabolic pathways, p53 signaling pathway
219960_s_at	0.0317874	51377	UCHL5
208080_at	0.0317874	6790	AURKA				Oocyte meiosis
200924_s_at	0.0326239	6520	SLC3A2	FunDO			Protein digestion and absorption
211058_x_at	0.0326239	10376	TUBA1B		FunDO	yes	Phagosome, Gap junction, Pathogenic Escherichia coli infection
216088_s_at	0.0326239	5688	PSMA7				Proteasome
208694_at	0.0326239	5591	PRKDC				Non-homologous end-joining, Cell cycle
218585_s_at	0.0326239	51514	DTL
202240_at	0.0326239	5347	PLK1	FunDO			Cell cycle, Oocyte meiosis, Progesterone-mediated oocyte maturation
201664_at	0.0326239	10051	SMC4
216617_s_at	0.0326239	4099	MAG				Cell adhesion molecules (CAMs)
220083_x_at	0.0326239	51377	UCHL5
202408_s_at	0.0429602	26121	PRPF31				Spliceosome
212330_at	0.0429602	7027	TFDP1				Cell cycle, TGF-beta signaling pathway
201663_s_at	0.0429602	10051	SMC4
210240_s_at	0.0429602	1032	CDKN2D				Cell cycle
209335_at	0.0326239	1634	DCN				TGF-beta signaling pathway
211896_s_at	0.0326239	1634	DCN				TGF-beta signaling pathway
207977_s_at	0.0326239	1805	DPT
213071_at	0.0326239	1805	DPT
211813_x_at	0.0326239	1634	DCN				TGF-beta signaling pathway
201893_x_at	0.0326239	1634	DCN				TGF-beta signaling pathway
206796_at	0.0326239	8840	WISP1	FunDO
213068_at	0.0326239	1805	DPT
