# Supplementary material for: Network Based Consensus Gene Signatures for Biomarker Discovery in Breast Cancer
Source: PLoS One. 2011 Oct 25;6(10):e25364. doi: 10.1371/journal.pone.0025364 (PMC3201953; doi:10.1371/journal.pone.0025364)
Supplement: Table S7 — Predictive signature for the Pawitan et al. dataset. (XLS) [file pone.0025364.s010.xls]

## Sheet: Sheet1
sig.gene	qvalue	entrez	symbol	cancer.gene	breast.cancer.gene	drug.target	KEGG.pathways
201475_x_at	0	4141	MARS				Selenocompound metabolism, Aminoacyl-tRNA biosynthesis
209773_s_at	0	6241	RRM2	FunDO			Purine metabolism, Pyrimidine metabolism, Glutathione metabolism, Metabolic pathways, p53 signaling pathway
205024_s_at	0	5888	RAD51	FunDO			Homologous recombination, Pathways in cancer, Pancreatic cancer
210235_s_at	0	8500	PPFIA1
201890_at	0	6241	RRM2	FunDO			Purine metabolism, Pyrimidine metabolism, Glutathione metabolism, Metabolic pathways, p53 signaling pathway
213671_s_at	0	4141	MARS				Selenocompound metabolism, Aminoacyl-tRNA biosynthesis
210211_s_at	0	3320	HSP90AA1	FunDO		yes	Protein processing in endoplasmic reticulum, Antigen processing and presentation, NOD-like receptor signaling pathway, Progesterone-mediated oocyte maturation, Pathways in cancer, Prostate cancer
222077_s_at	0	29127	RACGAP1		FunDO
214437_s_at	0	6472	SHMT2				Glycine, serine and threonine metabolism, Cyanoamino acid metabolism, One carbon pool by folate, Metabolic pathways
204026_s_at	0	11130	ZWINT
204092_s_at	0	6790	AURKA				Oocyte meiosis
201584_s_at	0	10212	DDX39A	FunDO
207828_s_at	0	1063	CENPF		FunDO
214710_s_at	0	891	CCNB1	FunDO			Cell cycle, Oocyte meiosis, p53 signaling pathway, Progesterone-mediated oocyte maturation
204768_s_at	0	2237	FEN1				DNA replication, Base excision repair, Non-homologous end-joining
204825_at	0	9833	MELK	FunDO
202583_s_at	0	10048	RANBP9
210559_s_at	0	983	CDK1				Cell cycle, Oocyte meiosis, p53 signaling pathway, Gap junction, Progesterone-mediated oocyte maturation
203432_at	0	7112	TMPO	FunDO
203418_at	0	890	CCNA2	FunDO			Cell cycle, Progesterone-mediated oocyte maturation
201292_at	0	7153	TOP2A			yes
213226_at	0	890	CCNA2	FunDO			Cell cycle, Progesterone-mediated oocyte maturation
218585_s_at	0	51514	DTL
203213_at	0	983	CDK1				Cell cycle, Oocyte meiosis, p53 signaling pathway, Gap junction, Progesterone-mediated oocyte maturation
218755_at	0	10112	KIF20A
203612_at	0	705	BYSL
209464_at	0	9212	AURKB	FunDO
203214_x_at	0	983	CDK1				Cell cycle, Oocyte meiosis, p53 signaling pathway, Gap junction, Progesterone-mediated oocyte maturation
204649_at	0	10024	TROAP
204126_s_at	0	8318	CDC45				Cell cycle
211765_x_at	0	5478	PPIA
202954_at	0	11065	UBE2C	FunDO			Ubiquitin mediated proteolysis
211058_x_at	0	10376	TUBA1B		FunDO	yes	Phagosome, Gap junction, Pathogenic Escherichia coli infection
214328_s_at	0	3320	HSP90AA1	FunDO		yes	Protein processing in endoplasmic reticulum, Antigen processing and presentation, NOD-like receptor signaling pathway, Progesterone-mediated oocyte maturation, Pathways in cancer, Prostate cancer
211072_x_at	0	10376	TUBA1B		FunDO	yes	Phagosome, Gap junction, Pathogenic Escherichia coli infection
203145_at	0	10615	SPAG5
202870_s_at	0	991	CDC20				Cell cycle, Oocyte meiosis, Ubiquitin mediated proteolysis
205644_s_at	0	6637	SNRPG				Spliceosome
208079_s_at	0	6790	AURKA				Oocyte meiosis
211968_s_at	0	3320	HSP90AA1	FunDO		yes	Protein processing in endoplasmic reticulum, Antigen processing and presentation, NOD-like receptor signaling pathway, Progesterone-mediated oocyte maturation, Pathways in cancer, Prostate cancer
200638_s_at	0	7534	YWHAZ				Cell cycle, Oocyte meiosis, Neurotrophin signaling pathway, Pathogenic Escherichia coli infection
204767_s_at	0	2237	FEN1				DNA replication, Base excision repair, Non-homologous end-joining
209008_x_at	0	3856	KRT8		FunDO
200640_at	0	7534	YWHAZ				Cell cycle, Oocyte meiosis, Neurotrophin signaling pathway, Pathogenic Escherichia coli infection
201090_x_at	0	10376	TUBA1B		FunDO	yes	Phagosome, Gap junction, Pathogenic Escherichia coli infection
209172_s_at	0	1063	CENPF		FunDO
210236_at	0	8500	PPFIA1
201068_s_at	0	5701	PSMC2				Proteasome
212639_x_at	0	10376	TUBA1B		FunDO	yes	Phagosome, Gap junction, Pathogenic Escherichia coli infection
204267_x_at	0	9088	PKMYT1				Cell cycle, Oocyte meiosis, Progesterone-mediated oocyte maturation
219105_x_at	0	23594	ORC6				Cell cycle
202066_at	0	8500	PPFIA1
203358_s_at	0	2146	EZH2	FunDO
211978_x_at	0	5478	PPIA
200639_s_at	0	7534	YWHAZ				Cell cycle, Oocyte meiosis, Neurotrophin signaling pathway, Pathogenic Escherichia coli infection
200641_s_at	0	7534	YWHAZ				Cell cycle, Oocyte meiosis, Neurotrophin signaling pathway, Pathogenic Escherichia coli infection
204033_at	0	9319	TRIP13
213646_x_at	0.00837642	10376	TUBA1B		FunDO	yes	Phagosome, Gap junction, Pathogenic Escherichia coli infection
211378_x_at	0.00837642	5478	PPIA
219588_s_at	0.00837642	54892	NCAPG2
204962_s_at	0.00837642	1058	CENPA
219512_at	0.00837642	79980	DSN1
208696_at	0.00837642	22948	CCT5
201293_x_at	0.00837642	5478	PPIA
203276_at	0.00837642	4001	LMNB1
212661_x_at	0.00837642	5478	PPIA
204827_s_at	0.00837642	899	CCNF
201710_at	0.00837642	4605	MYBL2	FunDO
202240_at	0.00837642	5347	PLK1	FunDO			Cell cycle, Oocyte meiosis, Progesterone-mediated oocyte maturation
204826_at	0.00837642	899	CCNF
202575_at	0.00837642	1382	CRABP2
220083_x_at	0.00837642	51377	UCHL5
216125_s_at	0.00837642	10048	RANBP9
220651_s_at	0.00837642	55388	MCM10
202065_s_at	0.00837642	8500	PPFIA1
201663_s_at	0.00837642	10051	SMC4
221531_at	0.0144152	80349	WDR61				RNA degradation
210543_s_at	0.0144152	5591	PRKDC				Non-homologous end-joining, Cell cycle
211804_s_at	0.0144152	1017	CDK2			yes	Cell cycle, Oocyte meiosis, p53 signaling pathway, Progesterone-mediated oocyte maturation, Pathways in cancer, Prostate cancer, Small cell lung cancer
201342_at	0.0144152	6631	SNRPC				Spliceosome
204531_s_at	0.0144152	672	BRCA1	FunDO			Ubiquitin mediated proteolysis
211065_x_at	0.0144152	5211	PFKL				Glycolysis / Gluconeogenesis, Pentose phosphate pathway, Fructose and mannose metabolism, Galactose metabolism, Metabolic pathways
202582_s_at	0.0144152	10048	RANBP9
201291_s_at	0.0144152	7153	TOP2A			yes
219960_s_at	0.0144152	51377	UCHL5
212072_s_at	0.0144152	1457	CSNK2A1		FunDO		Ribosome biogenesis in eukaryotes, Wnt signaling pathway, Adherens junction, Tight junction
203805_s_at	0.0197826	2175	FANCA		FunDO
202635_s_at	0.0197826	5440	POLR2K				Purine metabolism, Pyrimidine metabolism, Metabolic pathways, RNA polymerase, Huntington's disease
211013_x_at	0.024072	5371	PML		FunDO		Ubiquitin mediated proteolysis, Endocytosis, Pathways in cancer, Acute myeloid leukemia
210011_s_at	0.024072	2130	EWSR1	FunDO
206075_s_at	0.024072	1457	CSNK2A1		FunDO		Ribosome biogenesis in eukaryotes, Wnt signaling pathway, Adherens junction, Tight junction
204947_at	0.024072	1869	E2F1	FunDO			Cell cycle, Pathways in cancer, Pancreatic cancer, Glioma, Prostate cancer, Melanoma, Bladder cancer, Chronic myeloid leukemia, Small cell lung cancer, Non-small cell lung cancer
213599_at	0.024072	11339	OIP5
215649_s_at	0.024072	4598	MVK				Terpenoid backbone biosynthesis, Metabolic pathways, Peroxisome
201102_s_at	0.024072	5211	PFKL				Glycolysis / Gluconeogenesis, Pentose phosphate pathway, Fructose and mannose metabolism, Galactose metabolism, Metabolic pathways
219787_s_at	0.024072	1894	ECT2	FunDO
217094_s_at	0.024072	83737	ITCH				Ubiquitin mediated proteolysis, Endocytosis
202407_s_at	0.024072	26121	PRPF31				Spliceosome
204162_at	0.024072	10403	NDC80	FunDO
214398_s_at	0.0411408	9641	IKBKE		FunDO		Toll-like receptor signaling pathway, RIG-I-like receptor signaling pathway, Cytosolic DNA-sensing pathway, Hepatitis C
202275_at	0.0411408	2539	G6PD				Pentose phosphate pathway, Glutathione metabolism, Metabolic pathways
202352_s_at	0.0411408	5718	PSMD12				Proteasome
209753_s_at	0.0411408	7112	TMPO	FunDO
201664_at	0.0411408	10051	SMC4
212363_x_at	0.0411408	71	ACTG1				Phagosome, Focal adhesion, Adherens junction, Tight junction, Leukocyte transendothelial migration, Regulation of actin cytoskeleton, Bacterial invasion of epithelial cells, Vibrio cholerae infection, Pathogenic Escherichia coli infection, Shigellosis, Hypertrophic cardiomyopathy (HCM), Arrhythmogenic right ventricular cardiomyopathy (ARVC), Dilated cardiomyopathy, Viral myocarditis
203832_at	0.0411408	6636	SNRPF				Spliceosome
211851_x_at	0.0411408	672	BRCA1	FunDO			Ubiquitin mediated proteolysis
213103_at	0.0197826	90627	STARD13
203231_s_at	0.0197826	6310	ATXN1
215116_s_at	0.0197826	1759	DNM1				Endocytosis, Fc gamma R-mediated phagocytosis, Bacterial invasion of epithelial cells
209747_at	0.0197826	7043	TGFB3				MAPK signaling pathway, Cytokine-cytokine receptor interaction, Cell cycle, Endocytosis, TGF-beta signaling pathway, Leishmaniasis, Chagas disease (American trypanosomiasis), Malaria, Toxoplasmosis, Amoebiasis, Pathways in cancer, Colorectal cancer, Renal cell carcinoma, Pancreatic cancer, Chronic myeloid leukemia, Rheumatoid arthritis, Hypertrophic cardiomyopathy (HCM), Dilated cardiomyopathy
212097_at	0.0197826	857	CAV1	FunDO			Endocytosis, Focal adhesion, Bacterial invasion of epithelial cells, Viral myocarditis
203065_s_at	0.0197826	857	CAV1	FunDO			Endocytosis, Focal adhesion, Bacterial invasion of epithelial cells, Viral myocarditis
