# Supplementary material for: Network Based Consensus Gene Signatures for Biomarker Discovery in Breast Cancer
Source: PLoS One. 2011 Oct 25;6(10):e25364. doi: 10.1371/journal.pone.0025364 (PMC3201953; doi:10.1371/journal.pone.0025364)
Supplement: Table S8 — Results of FunDO analysis for Ivshina, Mainz and Pawitan datasets. (XLS) [file pone.0025364.s011.xls]

## Sheet: Ivshina
	DO Term	Number of Genes in List	% of Disease Gene List	Fold Enrichment	p-value	Bonferroni corrected p-value
1	Cancer	26	3.53	12.8046	1.537e-21	6.915e-20
2	Breast cancer	10	2.31	8.3905	3.605e-07	1.622e-05
3	Oral cancer	4	7.41	26.8495	1.56e-05	0.000702
4	Rheumatoid arthritis	6	2.24	8.115	0.0001042	0.004689
5	Pancreas cancer	4	4.3	15.59	0.0001326	0.005967
6	Ovarian cancer	4	4.04	14.6452	0.0001688	0.007596
7	Polycystic ovary syndrome	3	5.26	19.0773	0.0005365	0.02414
8	Embryoma	5	1.9	6.891	0.0008379	0.03771

## Sheet: Mainz
	DO Term	Number of Genes in List	% of Disease Gene List	Fold Enrichment	p-value	Bonferroni corrected p-value
1	Cancer	18	2.45	14.2606	3.094e-16	2.475e-15
2	Embryoma	4	1.52	8.8685	0.001105	0.008843
3	Malignant glioma	2	6.67	38.8734	0.001222	0.009779

## Sheet: Pawitan
	DO Term	Number of Genes in List	% of Disease Gene List	Fold Enrichment	p-value	Bonferroni corrected p-value
1	Cancer	19	2.58	13.316	1.875e-16	3e-15
2	Breast cancer	8	1.85	9.5522	2.014e-06	3.222e-05
3	Rabies	3	3.7	19.1045	0.0005363	0.008581
4	Pancreas cancer	3	3.23	16.6394	0.0008022	0.01284
5	Fanconi's anemia	2	8	41.2656	0.001081	0.0173
6	Primary tumor	2	6.25	32.2388	0.001772	0.02835
